# Supplementary material for: On the utility of immobilized phenylarsine oxide in the study of redox sensitive cardiac proteins
Source: Sci Rep. 2025 May 3;15:15554. doi: 10.1038/s41598-025-00665-4 (PMC12049532; doi:10.1038/s41598-025-00665-4)
Supplement: Supplementary file 1 — Supplementary Material 1 [file 41598_2025_665_MOESM1_ESM.xlsx]

## Sheet: Sheet1
Identified Proteins	Accession Number	Molecular Weight	T-Test (p-value): (p < 0.05)	Quantitative Profile	C1	C2	C3	C4	H1	H2	H3	H4
Peroxiredoxin-1 OS=Mus musculus GN=Prdx1 PE=1 SV=1	PRDX1_MOUSE	22 kDa	0.0024	Control low, H2O2 high	152	114	127	202	315	269	297	400
Nascent polypeptide-associated complex subunit alpha, muscle-specific form OS=Mus musculus GN=Naca PE=1 SV=2	NACAM_MOUSE	220 kDa	0.01	Control low, H2O2 high	4	41	0.1	14	388	366	86	252
Peroxiredoxin-2 OS=Mus musculus GN=Prdx2 PE=1 SV=3	PRDX2_MOUSE	22 kDa	0.0015	Control low, H2O2 high	108	81	87	147	198	225	224	281
Aconitate hydratase, mitochondrial OS=Mus musculus GN=Aco2 PE=1 SV=1	ACON_MOUSE	85 kDa	0.024	Control low, H2O2 high	77	73	106	98	123	140	149	222
Perilipin-4 OS=Mus musculus GN=Plin4 PE=1 SV=2	PLIN4_MOUSE	139 kDa	0.00092	Control low, H2O2 high	28	35	26	66	151	182	174	259
Peroxiredoxin-5, mitochondrial OS=Mus musculus GN=Prdx5 PE=1 SV=2	PRDX5_MOUSE	22 kDa	0.0043	Control low, H2O2 high	72	45	46	50	123	168	112	204
Protein phosphatase 1 regulatory subunit 3A OS=Mus musculus GN=Ppp1r3a PE=1 SV=2	PPR3A_MOUSE	121 kDa	0.028	Control low, H2O2 high	13	19	18	30	63	99	64	184
LIM domain-binding protein 3 OS=Mus musculus GN=Ldb3 PE=1 SV=1	LDB3_MOUSE	76 kDa	0.011	Control low, H2O2 high	53	44	66	72	88	107	96	143
Cluster of Glyceraldehyde-3-phosphate dehydrogenase OS=Mus musculus GN=Gapdh PE=1 SV=2 (G3P_MOUSE)	G3P_MOUSE	36 kDa	0.0074	Control low, H2O2 high	38	23	38	52	85	123	104	181
Glyceraldehyde-3-phosphate dehydrogenase OS=Mus musculus GN=Gapdh PE=1 SV=2	G3P_MOUSE	36 kDa	0.0074	Control low, H2O2 high	38	23	38	52	85	123	104	181
Cluster of Heat shock cognate 71 kDa protein OS=Mus musculus GN=Hspa8 PE=1 SV=1 (HSP7C_MOUSE)	HSP7C_MOUSE [2]	71 kDa	0.0001	Control low, H2O2 high	52	56	50	68	102	117	101	106
Heat shock cognate 71 kDa protein OS=Mus musculus GN=Hspa8 PE=1 SV=1	HSP7C_MOUSE	71 kDa	0.0001	Control low, H2O2 high	52	56	50	68	102	117	101	106
Heat shock 70 kDa protein 1-like OS=Mus musculus GN=Hspa1l PE=1 SV=4	HS71L_MOUSE	71 kDa	1	[]	0.1	0.1	0.1	0.1	0.1	0.1	0.1	0.1
Cysteine and glycine-rich protein 3 OS=Mus musculus GN=Csrp3 PE=1 SV=1	CSRP3_MOUSE	21 kDa	0.018	Control low, H2O2 high	48	31	57	34	73	70	58	95
ATP synthase subunit beta, mitochondrial OS=Mus musculus GN=Atp5b PE=1 SV=2	ATPB_MOUSE	56 kDa	0.0042	Control low, H2O2 high	46	54	58	75	96	102	81	90
Ubiquitin-60S ribosomal protein L40 OS=Mus musculus GN=Uba52 PE=1 SV=2	RL40_MOUSE	15 kDa	0.049	Control low, H2O2 high	20	17	40	45	42	51	49	68
Thioredoxin-dependent peroxide reductase, mitochondrial OS=Mus musculus GN=Prdx3 PE=1 SV=1	PRDX3_MOUSE	28 kDa	0.0054	Control low, H2O2 high	63	45	54	36	69	80	81	77
Methylthioribulose-1-phosphate dehydratase OS=Mus musculus GN=Apip PE=1 SV=1	MTNB_MOUSE	27 kDa	0.019	Control low, H2O2 high	27	11	21	32	43	37	33	45
BAG family molecular chaperone regulator 3 OS=Mus musculus GN=Bag3 PE=1 SV=2	BAG3_MOUSE	62 kDa	0.009	Control low, H2O2 high	4	0.1	6	9	72	78	57	158
Electron transfer flavoprotein subunit alpha, mitochondrial OS=Mus musculus GN=Etfa PE=1 SV=2	ETFA_MOUSE	35 kDa	0.036	Control low, H2O2 high	40	34	59	38	59	56	56	62
Succinate dehydrogenase [ubiquinone] flavoprotein subunit, mitochondrial OS=Mus musculus GN=Sdha PE=1 SV=1	SDHA_MOUSE	73 kDa	0.029	Control low, H2O2 high	27	34	33	38	47	39	43	59
Serpin B6 OS=Mus musculus GN=Serpinb6 PE=1 SV=1	SPB6_MOUSE	43 kDa	0.0004	Control low, H2O2 high	20	31	25	17	50	57	46	49
Methylmalonate-semialdehyde dehydrogenase [acylating], mitochondrial OS=Mus musculus GN=Aldh6a1 PE=1 SV=1	MMSA_MOUSE	58 kDa	0.039	Control low, H2O2 high	33	24	39	40	45	44	43	43
Triosephosphate isomerase OS=Mus musculus GN=Tpi1 PE=1 SV=4	TPIS_MOUSE	32 kDa	0.015	Control low, H2O2 high	9	4	13	19	27	25	18	30
Enoyl-CoA hydratase, mitochondrial OS=Mus musculus GN=Echs1 PE=1 SV=1	ECHM_MOUSE	31 kDa	0.035	Control low, H2O2 high	22	24	29	31	36	36	32	30
Cytochrome c1, heme protein, mitochondrial OS=Mus musculus GN=Cyc1 PE=1 SV=1	CY1_MOUSE	35 kDa	0.033	Control low, H2O2 high	9	0.1	18	9	18	20	21	34
2-oxoglutarate dehydrogenase, mitochondrial OS=Mus musculus GN=Ogdh PE=1 SV=3	ODO1_MOUSE	116 kDa	0.038	Control low, H2O2 high	19	18	16	15	25	29	23	45
Cluster of Dihydropyrimidinase-related protein 2 OS=Mus musculus GN=Dpysl2 PE=1 SV=2 (DPYL2_MOUSE)	DPYL2_MOUSE [2]	62 kDa	0.006	Control low, H2O2 high	5	9	16	12	24	28	42	47
Dihydropyrimidinase-related protein 2 OS=Mus musculus GN=Dpysl2 PE=1 SV=2	DPYL2_MOUSE	62 kDa	0.0077	Control low, H2O2 high	5	9	16	12	22	27	39	45
Dihydropyrimidinase-related protein 3 OS=Mus musculus GN=Dpysl3 PE=1 SV=1	DPYL3_MOUSE	62 kDa	0.0016	Control low, H2O2 high	0.1	0.1	0.1	0.1	6	4	9	5
FYVE and coiled-coil domain-containing protein 1 OS=Mus musculus GN=Fyco1 PE=1 SV=1	FYCO1_MOUSE	162 kDa	0.0075	Control low, H2O2 high	0.1	11	2	17	20	31	25	26
Cluster of Myosin light chain kinase 3 OS=Mus musculus GN=Mylk3 PE=1 SV=1 (MYLK3_MOUSE)	MYLK3_MOUSE	86 kDa	0.0051	Control low, H2O2 high	7	6	7	12	32	53	25	56
Myosin light chain kinase 3 OS=Mus musculus GN=Mylk3 PE=1 SV=1	MYLK3_MOUSE	86 kDa	0.0051	Control low, H2O2 high	7	6	7	12	32	53	25	56
Perilipin-3 OS=Mus musculus GN=Plin3 PE=1 SV=1	PLIN3_MOUSE	47 kDa	0.00094	Control low, H2O2 high	3	8	5	3	31	41	24	24
Protein NDRG2 OS=Mus musculus GN=Ndrg2 PE=1 SV=1	NDRG2_MOUSE	41 kDa	0.00072	Control low, H2O2 high	0.1	3	3	3	21	20	18	32
PGC-1 and ERR-induced regulator in muscle protein 1 OS=Mus musculus GN=Perm1 PE=1 SV=2	PERM1_MOUSE	85 kDa	0.005	Control low, H2O2 high	10	10	3	8	40	28	24	52
Pantothenate kinase 4 OS=Mus musculus GN=Pank4 PE=1 SV=2	PANK4_MOUSE	92 kDa	0.03	Control low, H2O2 high	15	3	7	10	19	26	12	28
Microtubule-associated protein 4 OS=Mus musculus GN=Map4 PE=1 SV=3	MAP4_MOUSE	117 kDa	0.037	Control low, H2O2 high	0.1	0.1	0.1	0.1	18	26	0.1	14
Vacuolar protein sorting-associated protein 35 OS=Mus musculus GN=Vps35 PE=1 SV=1	VPS35_MOUSE	92 kDa	0.015	Control low, H2O2 high	16	20	17	16	23	25	19	24
Programmed cell death 6-interacting protein OS=Mus musculus GN=Pdcd6ip PE=1 SV=3	PDC6I_MOUSE	96 kDa	0.015	Control low, H2O2 high	2	0.1	9	7	12	30	15	25
Isoaspartyl peptidase/L-asparaginase OS=Mus musculus GN=Asrgl1 PE=1 SV=1	ASGL1_MOUSE	34 kDa	0.0016	Control low, H2O2 high	5	4	0.1	10	40	37	19	34
Cluster of E3 ubiquitin-protein ligase NEDD4 OS=Mus musculus GN=Nedd4 PE=1 SV=3 (NEDD4_MOUSE)	NEDD4_MOUSE	103 kDa	0.044	Control low, H2O2 high	0.1	0.1	0.1	4	10	15	5	30
E3 ubiquitin-protein ligase NEDD4 OS=Mus musculus GN=Nedd4 PE=1 SV=3	NEDD4_MOUSE	103 kDa	0.044	Control low, H2O2 high	0.1	0.1	0.1	4	10	15	5	30
Cullin-5 OS=Mus musculus GN=Cul5 PE=1 SV=3	CUL5_MOUSE	91 kDa	0.0051	Control low, H2O2 high	0.1	0.1	2	4	11	9	7	16
LanC-like protein 2 OS=Mus musculus GN=Lancl2 PE=1 SV=1	LANC2_MOUSE	51 kDa	0.0038	Control low, H2O2 high	0.1	9	0.1	6	15	16	15	23
Heat shock protein beta-1 OS=Mus musculus GN=Hspb1 PE=1 SV=3	HSPB1_MOUSE	23 kDa	0.019	Control low, H2O2 high	7	2	9	9	13	16	12	11
Calpastatin OS=Mus musculus GN=Cast PE=1 SV=2	ICAL_MOUSE	85 kDa	0.047	Control low, H2O2 high	0.1	0.1	0.1	0.1	7	5	9	25
A-kinase anchor protein 1, mitochondrial OS=Mus musculus GN=Akap1 PE=1 SV=4	AKAP1_MOUSE	92 kDa	0.0087	Control low, H2O2 high	0.1	0.1	0.1	0.1	13	11	3	16
Reticulon-4 OS=Mus musculus GN=Rtn4 PE=1 SV=2	RTN4_MOUSE	127 kDa	0.0049	Control low, H2O2 high	0.1	0.1	0.1	0.1	11	12	8	22
Pyruvate dehydrogenase phosphatase regulatory subunit, mitochondrial OS=Mus musculus GN=Pdpr PE=1 SV=1	PDPR_MOUSE	99 kDa	0.027	Control low, H2O2 high	6	9	7	4	8	17	12	17
von Willebrand factor A domain-containing protein 5A OS=Mus musculus GN=Vwa5a PE=1 SV=2	VMA5A_MOUSE	87 kDa	0.0048	Control low, H2O2 high	2	0.1	0.1	0.1	10	17	12	26
Selenium-binding protein 1 OS=Mus musculus GN=Selenbp1 PE=1 SV=2	SBP1_MOUSE	53 kDa	0.0016	Control low, H2O2 high	0.1	0.1	0.1	0.1	9	7	5	12
Transforming acidic coiled-coil-containing protein 2 OS=Mus musculus GN=Tacc2 PE=1 SV=2	TACC2_MOUSE	124 kDa	0.00011	Control low, H2O2 high	0.1	0.1	0.1	4	12	16	12	15
Cluster of STE20-like serine/threonine-protein kinase OS=Mus musculus GN=Slk PE=1 SV=2 (SLK_MOUSE)	SLK_MOUSE	141 kDa	0.023	Control low, H2O2 high	0.1	0.1	0.1	0.1	5	11	6	20
STE20-like serine/threonine-protein kinase OS=Mus musculus GN=Slk PE=1 SV=2	SLK_MOUSE	141 kDa	0.023	Control low, H2O2 high	0.1	0.1	0.1	0.1	5	11	6	20
Beta-taxilin OS=Mus musculus GN=Txlnb PE=1 SV=2	TXLNB_MOUSE	77 kDa	0.043	Control low, H2O2 high	0.1	0.1	0.1	0.1	8	16	0.1	10
Cluster of 5'-AMP-activated protein kinase subunit gamma-1 OS=Mus musculus GN=Prkag1 PE=1 SV=2 (AAKG1_MOUSE)	AAKG1_MOUSE	38 kDa	0.0086	Control low, H2O2 high	8	4	5	3	12	15	8	13
5'-AMP-activated protein kinase subunit gamma-1 OS=Mus musculus GN=Prkag1 PE=1 SV=2	AAKG1_MOUSE	38 kDa	0.0086	Control low, H2O2 high	8	4	5	3	12	15	8	13
Haloacid dehalogenase-like hydrolase domain-containing protein 2 OS=Mus musculus GN=Hdhd2 PE=1 SV=2	HDHD2_MOUSE	29 kDa	0.032	Control low, H2O2 high	4	3	7	4	6	8	7	8
Estradiol 17-beta-dehydrogenase 8 OS=Mus musculus GN=Hsd17b8 PE=1 SV=2	DHB8_MOUSE	27 kDa	0.022	Control low, H2O2 high	5	6	6	7	9	13	9	17
Serine/threonine-protein phosphatase 6 regulatory subunit 3 OS=Mus musculus GN=Ppp6r3 PE=1 SV=1	PP6R3_MOUSE	95 kDa	0.047	Control low, H2O2 high	0.1	0.1	0.1	4	2	7	6	4
Cordon-bleu protein-like 1 OS=Mus musculus GN=Cobll1 PE=1 SV=2	COBL1_MOUSE	137 kDa	0.049	Control low, H2O2 high	0.1	0.1	0.1	0.1	0.1	9	4	10
Mitochondrial uncoupling protein 3 OS=Mus musculus GN=Ucp3 PE=1 SV=1	UCP3_MOUSE	34 kDa	0.018	Control low, H2O2 high	4	3	6	0.1	9	6	8	8
NADH dehydrogenase [ubiquinone] 1 alpha subcomplex subunit 9, mitochondrial OS=Mus musculus GN=Ndufa9 PE=1 SV=2	NDUA9_MOUSE	43 kDa	0.037	Control low, H2O2 high	0.1	2	3	0.1	3	3	5	7
Heat shock protein 105 kDa OS=Mus musculus GN=Hsph1 PE=1 SV=2	HS105_MOUSE	96 kDa	0.032	Control low, H2O2 high	0.1	0.1	0.1	0.1	4	6	0.1	4
Activator of 90 kDa heat shock protein ATPase homolog 1 OS=Mus musculus GN=Ahsa1 PE=1 SV=2	AHSA1_MOUSE	38 kDa	0.027	Control low, H2O2 high	0.1	0.1	0.1	0.1	4	4	0.1	3
Phenylalanine--tRNA ligase beta subunit OS=Mus musculus GN=Farsb PE=1 SV=2	SYFB_MOUSE	66 kDa	0.038	Control low, H2O2 high	0.1	0.1	0.1	0.1	3	5	0.1	3
Cluster of F-actin-capping protein subunit alpha-2 OS=Mus musculus GN=Capza2 PE=1 SV=3 (CAZA2_MOUSE)	CAZA2_MOUSE	33 kDa	0.021	Control low, H2O2 high	0.1	0.1	5	4	6	6	7	10
F-actin-capping protein subunit alpha-2 OS=Mus musculus GN=Capza2 PE=1 SV=3	CAZA2_MOUSE	33 kDa	0.021	Control low, H2O2 high	0.1	0.1	5	4	6	6	7	10
ATP-binding cassette sub-family B member 10, mitochondrial OS=Mus musculus GN=Abcb10 PE=1 SV=1	ABCBA_MOUSE	77 kDa	0.017	Control low, H2O2 high	0.1	0.1	3	3	5	9	6	4
Elongation factor 1-delta OS=Mus musculus GN=Eef1d PE=1 SV=3	EF1D_MOUSE	31 kDa	0.028	Control low, H2O2 high	0.1	0.1	4	4	6	4	7	6
Aspartate aminotransferase, mitochondrial OS=Mus musculus GN=Got2 PE=1 SV=1	AATM_MOUSE	47 kDa	0.037	Control low, H2O2 high	4	0.1	3	4	4	6	9	7
Copper homeostasis protein cutC homolog OS=Mus musculus GN=Cutc PE=1 SV=1	CUTC_MOUSE	29 kDa	0.015	Control low, H2O2 high	0.1	0.1	0.1	0.1	2	8	6	3
39S ribosomal protein L44, mitochondrial OS=Mus musculus GN=Mrpl44 PE=1 SV=3	RM44_MOUSE	38 kDa	0.0033	Control low, H2O2 high	0.1	2	0.1	0.1	3	4	3	5
Methylmalonyl-CoA mutase, mitochondrial OS=Mus musculus GN=Mut PE=1 SV=2	MUTA_MOUSE	83 kDa	0.0022	Control low, H2O2 high	0.1	0.1	0.1	0.1	4	8	4	8
Hemoglobin subunit alpha OS=Mus musculus GN=Hba PE=1 SV=2	HBA_MOUSE	15 kDa	0.028	Control low, H2O2 high	0.1	0.1	0.1	0.1	6	5	7	0.1
Synaptogyrin-1 OS=Mus musculus GN=Syngr1 PE=1 SV=2	SNG1_MOUSE	26 kDa	0.017	Control low, H2O2 high	3	3	2	2	4	4	3	4
Sideroflexin-3 OS=Mus musculus GN=Sfxn3 PE=1 SV=1	SFXN3_MOUSE	35 kDa	0.02	Control low, H2O2 high	0.1	0.1	5	0.1	6	5	5	5
Ribosomal protein S6 kinase beta-2 OS=Mus musculus GN=Rps6kb2 PE=1 SV=1	KS6B2_MOUSE	54 kDa	0.024	Control low, H2O2 high	0.1	0.1	0.1	0.1	2	0.1	2	2
Mitochondrial antiviral-signaling protein OS=Mus musculus GN=Mavs PE=1 SV=1	MAVS_MOUSE	53 kDa	0.026	Control low, H2O2 high	0.1	0.1	0.1	0.1	5	0.1	5	6
Myocardial zonula adherens protein OS=Mus musculus GN=Myzap PE=1 SV=1	MYZAP_MOUSE	54 kDa	0.0053	Control low, H2O2 high	0.1	0.1	0.1	0.1	3	6	2	5
Proteasome subunit beta type-5 OS=Mus musculus GN=Psmb5 PE=1 SV=3	PSB5_MOUSE	29 kDa	0.024	Control low, H2O2 high	0.1	0.1	0.1	0.1	0.1	4	4	4
Striatin-3 OS=Mus musculus GN=Strn3 PE=1 SV=1	STRN3_MOUSE	87 kDa	0.028	Control low, H2O2 high	0.1	0.1	0.1	0.1	3	0.1	3	4
Gephyrin OS=Mus musculus GN=Gphn PE=1 SV=2	GEPH_MOUSE	83 kDa	0.038	Control low, H2O2 high	0.1	0.1	0.1	0.1	3	3	0.1	5
