# Supplementary material for: On the utility of immobilized phenylarsine oxide in the study of redox sensitive cardiac proteins
Source: Sci Rep. 2025 May 3;15:15554. doi: 10.1038/s41598-025-00665-4 (PMC12049532; doi:10.1038/s41598-025-00665-4)
Supplement: Supplementary file 2 — Supplementary Material 2 [file 41598_2025_665_MOESM2_ESM.xlsx]

## Sheet: Sheet1
Identified Proteins	Accession Number	Molecular Weight	T-Test (p-value): (p < 0.05)	Quantitative Profile	C1	C2	C3	C4	C5	H1	H2	H3	H4	H5
Cluster of Myosin-6 OS=Mus musculus GN=Myh6 PE=1 SV=2 (MYH6_MOUSE)	MYH6_MOUSE [6]	224 kDa	0.037	Control high, H2O2 low	2606	3272	1791	2457	1142	1157	1526	986	1448	1415
Myosin-6 OS=Mus musculus GN=Myh6 PE=1 SV=2	MYH6_MOUSE	224 kDa	0.037	Control high, H2O2 low	2581	3248	1785	2433	1129	1154	1518	982	1439	1409
Myosin-7 OS=Mus musculus GN=Myh7 PE=1 SV=1	MYH7_MOUSE	223 kDa	0.046	Control high, H2O2 low	1744	2186	1244	1767	833	872	1140	743	1081	1036
Myosin-7B OS=Mus musculus GN=Myh7b PE=3 SV=1	MYH7B_MOUSE	222 kDa	0.97	[]	121	189	0.1	0.1	0.1	0.1	87	48	75	92
Myosin-8 OS=Mus musculus GN=Myh8 PE=2 SV=2	MYH8_MOUSE	223 kDa	1	[]	0.1	0.1	0.1	0.1	0.1	0.1	0.1	0.1	0.1	0.1
Myosin-4 OS=Mus musculus GN=Myh4 PE=2 SV=1	MYH4_MOUSE	223 kDa	0.35	[]	0.1	0.1	0.1	0.1	314	0.1	0.1	0.1	0.1	0.1
Myosin-1 OS=Mus musculus GN=Myh1 PE=1 SV=1	MYH1_MOUSE	223 kDa	0.35	[]	0.1	0.1	0.1	0.1	294	0.1	0.1	0.1	0.1	0.1
Cluster of Glycogen phosphorylase, brain form OS=Mus musculus GN=Pygb PE=1 SV=3 (PYGB_MOUSE)	PYGB_MOUSE [3]	97 kDa	0.0095	Control high, H2O2 low	321	416	445	422	701	184	273	183	264	266
Glycogen phosphorylase, brain form OS=Mus musculus GN=Pygb PE=1 SV=3	PYGB_MOUSE	97 kDa	0.0079	Control high, H2O2 low	227	303	325	319	499	126	186	119	192	204
Glycogen phosphorylase, muscle form OS=Mus musculus GN=Pygm PE=1 SV=3	PYGM_MOUSE	97 kDa	0.018	Control high, H2O2 low	148	193	192	184	318	105	142	100	127	117
Glycogen phosphorylase, liver form OS=Mus musculus GN=Pygl PE=1 SV=4	PYGL_MOUSE	97 kDa	0.4	[]	0.1	0.1	57	0.1	77	0.1	48	0.1	0.1	0.1
Cluster of Heat shock cognate 71 kDa protein OS=Mus musculus GN=Hspa8 PE=1 SV=1 (HSP7C_MOUSE)	HSP7C_MOUSE [4]	71 kDa	0.0042	Control high, H2O2 low	152	168	146	132	170	90	119	84	113	133
Heat shock cognate 71 kDa protein OS=Mus musculus GN=Hspa8 PE=1 SV=1	HSP7C_MOUSE	71 kDa	0.0074	Control high, H2O2 low	152	163	142	126	166	90	119	82	113	133
Heat shock 70 kDa protein 1-like OS=Mus musculus GN=Hspa1l PE=1 SV=4	HS71L_MOUSE	71 kDa	0.16	[]	0.1	0.1	24	26	41	0.1	0.1	21	0.1	0.1
Heat shock 70 kDa protein 1B OS=Mus musculus GN=Hspa1b PE=1 SV=3	HS71B_MOUSE	70 kDa	0.14	[]	0.1	23	0.1	19	0.1	0.1	0.1	0.1	0.1	0.1
Heat shock-related 70 kDa protein 2 OS=Mus musculus GN=Hspa2 PE=1 SV=2	HSP72_MOUSE	70 kDa	0.35	[]	0.1	66	0.1	0.1	0.1	0.1	0.1	0.1	0.1	0.1
Cluster of Poly(rC)-binding protein 1 OS=Mus musculus GN=Pcbp1 PE=1 SV=1 (PCBP1_MOUSE)	PCBP1_MOUSE [2]	37 kDa	0.042	Control high, H2O2 low	124	74	101	82	143	75	69	64	65	87
Poly(rC)-binding protein 1 OS=Mus musculus GN=Pcbp1 PE=1 SV=1	PCBP1_MOUSE	37 kDa	0.013	Control high, H2O2 low	94	59	80	66	107	51	50	48	47	63
Poly(rC)-binding protein 2 OS=Mus musculus GN=Pcbp2 PE=1 SV=1	PCBP2_MOUSE	38 kDa	0.24	[]	67	34	53	37	73	48	39	38	38	49
Cluster of Myosin light chain kinase 3 OS=Mus musculus GN=Mylk3 PE=1 SV=1 (MYLK3_MOUSE)	MYLK3_MOUSE	86 kDa	0.011	Control high, H2O2 low	83	102	118	111	170	52	76	49	74	74
Myosin light chain kinase 3 OS=Mus musculus GN=Mylk3 PE=1 SV=1	MYLK3_MOUSE	86 kDa	0.011	Control high, H2O2 low	83	102	118	111	170	52	76	49	74	74
Annexin A2 OS=Mus musculus GN=Anxa2 PE=1 SV=2	ANXA2_MOUSE	39 kDa	0.0091	Control high, H2O2 low	116	98	121	84	83	78	54	55	41	83
Isoaspartyl peptidase/L-asparaginase OS=Mus musculus GN=Asrgl1 PE=1 SV=1	ASGL1_MOUSE	34 kDa	0.031	Control high, H2O2 low	87	65	67	71	82	52	71	59	38	61
BAG family molecular chaperone regulator 3 OS=Mus musculus GN=Bag3 PE=1 SV=2	BAG3_MOUSE	62 kDa	0.024	Control high, H2O2 low	54	63	75	51	85	24	57	26	20	56
Protein phosphatase 1 regulatory subunit 3A OS=Mus musculus GN=Ppp1r3a PE=1 SV=2	PPR3A_MOUSE	121 kDa	0.0048	Control high, H2O2 low	45	63	46	64	106	5	37	4	4	24
Cluster of Selenium-binding protein 1 OS=Mus musculus GN=Selenbp1 PE=1 SV=2 (SBP1_MOUSE)	SBP1_MOUSE	53 kDa	0.002	Control high, H2O2 low	44	71	39	60	80	15	33	15	19	22
Selenium-binding protein 1 OS=Mus musculus GN=Selenbp1 PE=1 SV=2	SBP1_MOUSE	53 kDa	0.002	Control high, H2O2 low	44	71	39	60	80	15	33	15	19	22
Cluster of Beta-taxilin OS=Mus musculus GN=Txlnb PE=1 SV=2 (TXLNB_MOUSE)	TXLNB_MOUSE	77 kDa	0.034	Control high, H2O2 low	27	42	45	35	71	9	25	9	25	36
Beta-taxilin OS=Mus musculus GN=Txlnb PE=1 SV=2	TXLNB_MOUSE	77 kDa	0.034	Control high, H2O2 low	27	42	45	35	71	9	25	9	25	36
Voltage-dependent anion-selective channel protein 2 OS=Mus musculus GN=Vdac2 PE=1 SV=2	VDAC2_MOUSE	32 kDa	0.0082	Control high, H2O2 low	26	22	52	33	38	12	15	21	7	16
Microtubule-associated protein 4 OS=Mus musculus GN=Map4 PE=1 SV=3	MAP4_MOUSE	117 kDa	0.04	Control high, H2O2 low	18	25	32	43	101	0.1	10	0.1	0.1	20
Tropomyosin alpha-4 chain OS=Mus musculus GN=Tpm4 PE=1 SV=3	TPM4_MOUSE	28 kDa	0.016	Control high, H2O2 low	42	24	32	43	39	16	20	15	14	35
Apoptosis-inducing factor 1, mitochondrial OS=Mus musculus GN=Aifm1 PE=1 SV=1	AIFM1_MOUSE	67 kDa	0.047	Control high, H2O2 low	35	19	28	26	31	25	19	20	22	19
78 kDa glucose-regulated protein OS=Mus musculus GN=Hspa5 PE=1 SV=3	GRP78_MOUSE	72 kDa	0.0072	Control high, H2O2 low	47	47	39	40	48	27	39	29	35	37
Cluster of cAMP-dependent protein kinase type I-alpha regulatory subunit OS=Mus musculus GN=Prkar1a PE=1 SV=3 (KAP0_MOUSE)	KAP0_MOUSE	43 kDa	0.048	Control high, H2O2 low	19	29	19	27	49	11	16	14	18	18
cAMP-dependent protein kinase type I-alpha regulatory subunit OS=Mus musculus GN=Prkar1a PE=1 SV=3	KAP0_MOUSE	43 kDa	0.048	Control high, H2O2 low	19	29	19	27	49	11	16	14	18	18
Tyrosine-protein phosphatase non-receptor type 11 OS=Mus musculus GN=Ptpn11 PE=1 SV=2	PTN11_MOUSE	68 kDa	0.019	Control high, H2O2 low	48	26	27	22	41	9	21	6	9	26
Tryptophan--tRNA ligase, cytoplasmic OS=Mus musculus GN=Wars PE=1 SV=2	SYWC_MOUSE	54 kDa	0.024	Control high, H2O2 low	17	25	14	21	29	14	16	7	14	12
Methylthioribulose-1-phosphate dehydratase OS=Mus musculus GN=Apip PE=1 SV=1	MTNB_MOUSE	27 kDa	0.0049	Control high, H2O2 low	29	15	13	29	29	7	7	3	4	14
Cluster of Plastin-2 OS=Mus musculus GN=Lcp1 PE=1 SV=4 (PLSL_MOUSE)	PLSL_MOUSE	70 kDa	0.047	Control high, H2O2 low	24	16	10	17	34	3	13	6	11	14
Plastin-2 OS=Mus musculus GN=Lcp1 PE=1 SV=4	PLSL_MOUSE	70 kDa	0.047	Control high, H2O2 low	24	16	10	17	34	3	13	6	11	14
Sarcolemmal membrane-associated protein OS=Mus musculus GN=Slmap PE=1 SV=2	SLMAP_MOUSE	97 kDa	0.0035	Control high, H2O2 low	56	30	38	14	45	8	9	7	6	8
Cluster of Probable ATP-dependent RNA helicase DDX17 OS=Mus musculus GN=Ddx17 PE=1 SV=1 (DDX17_MOUSE)	DDX17_MOUSE	72 kDa	0.022	Control high, H2O2 low	18	21	21	8	26	12	9	10	10	10
Probable ATP-dependent RNA helicase DDX17 OS=Mus musculus GN=Ddx17 PE=1 SV=1	DDX17_MOUSE	72 kDa	0.022	Control high, H2O2 low	18	21	21	8	26	12	9	10	10	10
Nucleoside diphosphate-linked moiety X motif 6 OS=Mus musculus GN=Nudt6 PE=1 SV=1	NUDT6_MOUSE	35 kDa	0.0043	Control high, H2O2 low	13	15	16	22	22	5	9	9	12	10
FAD synthase OS=Mus musculus GN=Flad1 PE=1 SV=1	FAD1_MOUSE	55 kDa	0.02	Control high, H2O2 low	18	22	11	14	16	5	15	3	9	9
Cluster of Glutathione S-transferase Mu 1 OS=Mus musculus GN=Gstm1 PE=1 SV=2 (GSTM1_MOUSE)	GSTM1_MOUSE	26 kDa	0.016	Control high, H2O2 low	25	16	33	54	26	7	9	9	16	13
Glutathione S-transferase Mu 1 OS=Mus musculus GN=Gstm1 PE=1 SV=2	GSTM1_MOUSE	26 kDa	0.016	Control high, H2O2 low	25	16	33	54	26	7	9	9	16	13
Glutathione S-transferase Mu 5 OS=Mus musculus GN=Gstm5 PE=1 SV=1	GSTM5_MOUSE	27 kDa	0.0046	Control high, H2O2 low	24	11	21	30	32	6	8	6	12	10
Cluster of Ras-related protein Rab-14 OS=Mus musculus GN=Rab14 PE=1 SV=3 (RAB14_MOUSE)	RAB14_MOUSE [2]	24 kDa	0.02	Control high, H2O2 low	21	9	16	32	19	5	5	8	8	13
Ras-related protein Rab-12 OS=Mus musculus GN=Rab12 PE=1 SV=3	RAB12_MOUSE	27 kDa	0.0045	Control high, H2O2 low	14	9	11	29	14	0.1	0.1	0.1	0.1	5
Ras-related protein Rab-14 OS=Mus musculus GN=Rab14 PE=1 SV=3	RAB14_MOUSE	24 kDa	0.73	[]	9	0.1	9	9	7	5	5	8	8	12
Vesicle-associated membrane protein-associated protein B OS=Mus musculus GN=Vapb PE=1 SV=3	VAPB_MOUSE	27 kDa	0.036	Control high, H2O2 low	20	12	19	28	25	9	12	8	6	21
Hypoxanthine-guanine phosphoribosyltransferase OS=Mus musculus GN=Hprt1 PE=1 SV=3	HPRT_MOUSE	25 kDa	0.033	Control high, H2O2 low	19	7	9	20	16	0.1	7	3	8	11
Perilipin-4 OS=Mus musculus GN=Plin4 PE=1 SV=2	PLIN4_MOUSE	139 kDa	0.0053	Control high, H2O2 low	19	27	24	37	65	0.1	9	0.1	0.1	4
Mitochondrial carrier homolog 2 OS=Mus musculus GN=Mtch2 PE=1 SV=1	MTCH2_MOUSE	33 kDa	0.0038	Control high, H2O2 low	14	12	27	19	21	12	4	7	4	3
Mitofusin-2 OS=Mus musculus GN=Mfn2 PE=1 SV=3	MFN2_MOUSE	86 kDa	0.017	Control high, H2O2 low	10	13	16	7	16	5	6	7	9	7
Cluster of Cyclin-dependent-like kinase 5 OS=Mus musculus GN=Cdk5 PE=1 SV=1 (CDK5_MOUSE)	CDK5_MOUSE	33 kDa	0.0083	Control high, H2O2 low	13	9	9	13	15	5	10	5	5	7
Cyclin-dependent-like kinase 5 OS=Mus musculus GN=Cdk5 PE=1 SV=1	CDK5_MOUSE	33 kDa	0.0083	Control high, H2O2 low	13	9	9	13	15	5	10	5	5	7
Serine/threonine-protein kinase Nek7 OS=Mus musculus GN=Nek7 PE=1 SV=1	NEK7_MOUSE	35 kDa	0.011	Control high, H2O2 low	14	15	9	16	24	4	10	8	7	6
[Protein ADP-ribosylarginine] hydrolase OS=Mus musculus GN=Adprh PE=1 SV=1	ADPRH_MOUSE	40 kDa	0.02	Control high, H2O2 low	9	9	10	7	12	8	3	5	3	8
Xin actin-binding repeat-containing protein 1 OS=Mus musculus GN=Xirp1 PE=1 SV=2	XIRP1_MOUSE	123 kDa	0.04	Control high, H2O2 low	5	6	30	13	36	0.1	3	0.1	6	2
Cluster of Fragile X mental retardation syndrome-related protein 1 OS=Mus musculus GN=Fxr1 PE=1 SV=2 (FXR1_MOUSE)	FXR1_MOUSE	76 kDa	0.042	Control high, H2O2 low	7	11	14	7	15	5	4	5	10	6
Fragile X mental retardation syndrome-related protein 1 OS=Mus musculus GN=Fxr1 PE=1 SV=2	FXR1_MOUSE	76 kDa	0.042	Control high, H2O2 low	7	11	14	7	15	5	4	5	10	6
F-actin-capping protein subunit beta OS=Mus musculus GN=Capzb PE=1 SV=3	CAPZB_MOUSE	31 kDa	0.0094	Control high, H2O2 low	26	20	10	11	9	0.1	6	0.1	0.1	7
Gamma-glutamylcyclotransferase OS=Mus musculus GN=Ggct PE=1 SV=1	GGCT_MOUSE	21 kDa	0.017	Control high, H2O2 low	13	10	8	9	21	0.1	8	3	3	6
Isoamyl acetate-hydrolyzing esterase 1 homolog OS=Mus musculus GN=Iah1 PE=1 SV=1	IAH1_MOUSE	28 kDa	0.037	Control high, H2O2 low	8	9	9	15	15	5	7	5	8	9
Transport and Golgi organization 2 homolog OS=Mus musculus GN=Tango2 PE=1 SV=1	TNG2_MOUSE	31 kDa	0.00067	Control high, H2O2 low	13	10	7	13	10	3	3	1	3	6
Putative transferase CAF17 homolog, mitochondrial OS=Mus musculus GN=Iba57 PE=1 SV=1	CAF17_MOUSE	38 kDa	0.028	Control high, H2O2 low	16	9	5	10	17	5	4	0.1	3	9
Natriuretic peptides A OS=Mus musculus GN=Nppa PE=1 SV=2	ANF_MOUSE	17 kDa	0.0074	Control high, H2O2 low	6	5	9	10	7	0.1	0.1	0.1	7	0.1
Cluster of Pyruvate kinase PKM OS=Mus musculus GN=Pkm PE=1 SV=4 (KPYM_MOUSE)	KPYM_MOUSE	58 kDa	0.0012	Control high, H2O2 low	15	8	10	8	11	4	5	0.1	3	0.1
Pyruvate kinase PKM OS=Mus musculus GN=Pkm PE=1 SV=4	KPYM_MOUSE	58 kDa	0.0012	Control high, H2O2 low	15	8	10	8	11	4	5	0.1	3	0.1
TBC1 domain family member 4 OS=Mus musculus GN=Tbc1d4 PE=1 SV=2	TBCD4_MOUSE	147 kDa	0.035	Control high, H2O2 low	7	8	8	13	34	0.1	2	0.1	1	2
Heterogeneous nuclear ribonucleoprotein M OS=Mus musculus GN=Hnrnpm PE=1 SV=3	HNRPM_MOUSE	78 kDa	0.027	Control high, H2O2 low	15	22	5	4	12	2	4	2	0.1	4
Arsenite methyltransferase OS=Mus musculus GN=As3mt PE=1 SV=2	AS3MT_MOUSE	42 kDa	0.0028	Control high, H2O2 low	21	8	11	9	13	3	1	2	3	3
Cluster of Dihydropyrimidinase-related protein 2 OS=Mus musculus GN=Dpysl2 PE=1 SV=2 (DPYL2_MOUSE)	DPYL2_MOUSE [2]	62 kDa	0.0047	Control high, H2O2 low	9	8	5	8	9	1	2	0.1	0.1	7
Dihydropyrimidinase-related protein 2 OS=Mus musculus GN=Dpysl2 PE=1 SV=2	DPYL2_MOUSE	62 kDa	0.0047	Control high, H2O2 low	9	8	5	8	9	1	2	0.1	0.1	7
Dihydropyrimidinase-related protein 3 OS=Mus musculus GN=Dpysl3 PE=1 SV=1	DPYL3_MOUSE	62 kDa	1	[]	0.1	0.1	0.1	0.1	0.1	0.1	0.1	0.1	0.1	0.1
Leucine-rich repeat-containing protein 47 OS=Mus musculus GN=Lrrc47 PE=1 SV=1	LRC47_MOUSE	64 kDa	0.027	Control high, H2O2 low	13	5	9	6	14	3	5	3	0.1	7
TIP41-like protein OS=Mus musculus GN=Tiprl PE=1 SV=1	TIPRL_MOUSE	31 kDa	0.042	Control high, H2O2 low	7	7	8	4	13	4	0.1	4	0.1	7
Cytochrome c oxidase subunit 5A, mitochondrial OS=Mus musculus GN=Cox5a PE=1 SV=2	COX5A_MOUSE	16 kDa	0.0083	Control high, H2O2 low	5	6	5	4	7	4	3	3	2	4
GMP synthase [glutamine-hydrolyzing] OS=Mus musculus GN=Gmps PE=1 SV=2	GUAA_MOUSE	77 kDa	0.034	Control high, H2O2 low	6	11	7	6	9	2	6	4	2	7
Protein prune homolog OS=Mus musculus GN=Prune PE=1 SV=1	PRUNE_MOUSE	50 kDa	0.036	Control high, H2O2 low	6	10	5	12	16	3	3	3	4	8
Beta-parvin OS=Mus musculus GN=Parvb PE=1 SV=1	PARVB_MOUSE	42 kDa	0.0056	Control high, H2O2 low	9	13	8	11	8	5	5	3	4	8
Histone-arginine methyltransferase CARM1 OS=Mus musculus GN=Carm1 PE=1 SV=2	CARM1_MOUSE	66 kDa	0.016	Control high, H2O2 low	8	10	6	8	8	0.1	5	2	5	7
Gephyrin OS=Mus musculus GN=Gphn PE=1 SV=2	GEPH_MOUSE	83 kDa	< 0.00010	Control high, H2O2 low	12	12	12	10	11	0.1	4	0.1	0.1	6
GTPase IMAP family member 4 OS=Mus musculus GN=Gimap4 PE=1 SV=1	GIMA4_MOUSE	25 kDa	0.015	Control high, H2O2 low	12	7	4	11	5	4	2	0.1	4	2
Sorbin and SH3 domain-containing protein 2 OS=Mus musculus GN=Sorbs2 PE=1 SV=2	SRBS2_MOUSE	132 kDa	0.014	Control high, H2O2 low	4	10	3	10	18	0.1	0.1	0.1	0.1	2
Thimet oligopeptidase OS=Mus musculus GN=Thop1 PE=1 SV=1	THOP1_MOUSE	78 kDa	0.044	Control high, H2O2 low	9	9	6	3	17	0.1	7	2	0.1	3
Signal transducer and activator of transcription 3 OS=Mus musculus GN=Stat3 PE=1 SV=2	STAT3_MOUSE	88 kDa	0.0039	Control high, H2O2 low	8	7	12	6	18	0.1	3	0.1	2	0.1
Importin subunit alpha-5 OS=Mus musculus GN=Kpna1 PE=1 SV=2	IMA5_MOUSE	60 kDa	0.027	Control high, H2O2 low	10	8	5	8	9	2	8	3	5	4
Cluster of Serine/threonine-protein phosphatase PP1-beta catalytic subunit OS=Mus musculus GN=Ppp1cb PE=1 SV=3 (PP1B_MOUSE)	PP1B_MOUSE [2]	37 kDa	0.035	Control high, H2O2 low	12	7	3	9	12	1	4	0.1	2	8
Serine/threonine-protein phosphatase PP1-beta catalytic subunit OS=Mus musculus GN=Ppp1cb PE=1 SV=3	PP1B_MOUSE	37 kDa	0.045	Control high, H2O2 low	8	7	3	9	11	1	4	0.1	2	8
Serine/threonine-protein phosphatase PP1-alpha catalytic subunit OS=Mus musculus GN=Ppp1ca PE=1 SV=1	PP1A_MOUSE	38 kDa	0.14	[]	9	0.1	0.1	0.1	11	0.1	0.1	0.1	0.1	0.1
Voltage-dependent anion-selective channel protein 3 OS=Mus musculus GN=Vdac3 PE=1 SV=1	VDAC3_MOUSE	31 kDa	0.00082	Control high, H2O2 low	13	15	24	16	10	0.1	0.1	0.1	0.1	7
Prelamin-A/C OS=Mus musculus GN=Lmna PE=1 SV=2	LMNA_MOUSE	74 kDa	0.0066	Control high, H2O2 low	17	11	8	9	4	0.1	3	0.1	0.1	4
Serine/threonine-protein kinase TNNI3K OS=Mus musculus GN=Tnni3k PE=2 SV=4	TNI3K_MOUSE	93 kDa	0.048	Control high, H2O2 low	4	3	3	4	5	3	3	0.1	3	2
General vesicular transport factor p115 OS=Mus musculus GN=Uso1 PE=1 SV=2	USO1_MOUSE	107 kDa	0.035	Control high, H2O2 low	6	6	4	6	13	2	3	2	5	2
Alpha-ketoglutarate-dependent dioxygenase alkB homolog 3 OS=Mus musculus GN=Alkbh3 PE=1 SV=1	ALKB3_MOUSE	33 kDa	0.00065	Control high, H2O2 low	9	8	11	9	11	0.1	0.1	0.1	0.1	7
Deoxynucleoside triphosphate triphosphohydrolase SAMHD1 OS=Mus musculus GN=Samhd1 PE=1 SV=2	SAMH1_MOUSE	73 kDa	0.0035	Control high, H2O2 low	6	6	6	4	11	0.1	4	0.1	0.1	0.1
Serine--tRNA ligase, mitochondrial OS=Mus musculus GN=Sars2 PE=1 SV=2	SYSM_MOUSE	58 kDa	0.014	Control high, H2O2 low	9	9	0.1	3	10	0.1	0.1	0.1	0.1	0.1
TAR DNA-binding protein 43 OS=Mus musculus GN=Tardbp PE=1 SV=1	TADBP_MOUSE	45 kDa	0.018	Control high, H2O2 low	6	4	3	6	5	2	2	4	0.1	3
Cluster of Calcium/calmodulin-dependent protein kinase type 1 OS=Mus musculus GN=Camk1 PE=1 SV=1 (KCC1A_MOUSE)	KCC1A_MOUSE	42 kDa	0.011	Control high, H2O2 low	8	6	4	0.1	4	0.1	0.1	0.1	0.1	0.1
Calcium/calmodulin-dependent protein kinase type 1 OS=Mus musculus GN=Camk1 PE=1 SV=1	KCC1A_MOUSE	42 kDa	0.011	Control high, H2O2 low	8	6	4	0.1	4	0.1	0.1	0.1	0.1	0.1
Kynurenine--oxoglutarate transaminase 3 OS=Mus musculus GN=Ccbl2 PE=1 SV=1	KAT3_MOUSE	51 kDa	0.027	Control high, H2O2 low	3	9	2	5	8	1	4	0.1	1	0.1
Glutathione reductase, mitochondrial OS=Mus musculus GN=Gsr PE=1 SV=3	GSHR_MOUSE	54 kDa	< 0.00010	Control high, H2O2 low	4	10	7	9	8	0.1	0.1	0.1	0.1	0.1
RNA-binding protein with multiple splicing OS=Mus musculus GN=Rbpms PE=1 SV=2	RBPMS_MOUSE	22 kDa	0.038	Control high, H2O2 low	5	0.1	9	10	12	0.1	2	0.1	0.1	5
STIP1 homology and U box-containing protein 1 OS=Mus musculus GN=Stub1 PE=1 SV=1	CHIP_MOUSE	35 kDa	0.00029	Control high, H2O2 low	6	5	6	6	6	0.1	0.1	4	0.1	0.1
ATP-binding cassette sub-family B member 8, mitochondrial OS=Mus musculus GN=Abcb8 PE=1 SV=1	ABCB8_MOUSE	78 kDa	0.018	Control high, H2O2 low	7	5	8	10	2	5	0.1	2	0.1	0.1
Cluster of cAMP-dependent protein kinase type II-alpha regulatory subunit OS=Mus musculus GN=Prkar2a PE=1 SV=2 (KAP2_MOUSE)	KAP2_MOUSE	45 kDa	0.021	Control high, H2O2 low	2	5	1	5	8	0.1	2	0.1	0.1	0.1
cAMP-dependent protein kinase type II-alpha regulatory subunit OS=Mus musculus GN=Prkar2a PE=1 SV=2	KAP2_MOUSE	45 kDa	0.021	Control high, H2O2 low	2	5	1	5	8	0.1	2	0.1	0.1	0.1
39S ribosomal protein L14, mitochondrial OS=Mus musculus GN=Mrpl14 PE=1 SV=1	RM14_MOUSE	16 kDa	0.019	Control high, H2O2 low	3	2	4	3	5	2	0.1	0.1	0.1	3
Coiled-coil-helix-coiled-coil-helix domain-containing protein 2 OS=Mus musculus GN=Chchd2 PE=2 SV=1	CHCH2_MOUSE	16 kDa	0.00019	Control high, H2O2 low	4	5	6	3	7	0.1	1	0.1	0.1	0.1
SH3 domain-binding glutamic acid-rich-like protein OS=Mus musculus GN=Sh3bgrl PE=1 SV=1	SH3L1_MOUSE	13 kDa	0.0083	Control high, H2O2 low	6	5	0.1	3	4	0.1	0.1	0.1	0.1	0.1
Proteasome assembly chaperone 2 OS=Mus musculus GN=Psmg2 PE=1 SV=1	PSMG2_MOUSE	30 kDa	0.022	Control high, H2O2 low	3	3	0.1	7	3	0.1	0.1	0.1	0.1	0.1
Nexilin OS=Mus musculus GN=Nexn PE=1 SV=3	NEXN_MOUSE	72 kDa	0.025	Control high, H2O2 low	10	12	7	6	0.1	0.1	1	0.1	0.1	4
Cytochrome b-c1 complex subunit Rieske, mitochondrial OS=Mus musculus GN=Uqcrfs1 PE=1 SV=1	UCRI_MOUSE	29 kDa	0.032	Control high, H2O2 low	3	0.1	2	1	3	1	0.1	0.1	0.1	0.1
Glutamate--cysteine ligase regulatory subunit OS=Mus musculus GN=Gclm PE=1 SV=1	GSH0_MOUSE	31 kDa	0.00093	Control high, H2O2 low	4	3	3	4	2	0.1	2	0.1	0.1	0.1
Serine/threonine-protein phosphatase 6 regulatory subunit 3 OS=Mus musculus GN=Ppp6r3 PE=1 SV=1	PP6R3_MOUSE	95 kDa	0.02	Control high, H2O2 low	0.1	5	4	5	9	0.1	1	0.1	1	0.1
Cluster of Far upstream element-binding protein 2 OS=Mus musculus GN=Khsrp PE=1 SV=2 (FUBP2_MOUSE)	FUBP2_MOUSE	77 kDa	0.014	Control high, H2O2 low	0.1	8	6	3	9	0.1	0.1	0.1	0.1	0.1
Far upstream element-binding protein 2 OS=Mus musculus GN=Khsrp PE=1 SV=2	FUBP2_MOUSE	77 kDa	0.014	Control high, H2O2 low	0.1	8	6	3	9	0.1	0.1	0.1	0.1	0.1
NAD-dependent protein lipoamidase sirtuin-4, mitochondrial OS=Mus musculus GN=Sirt4 PE=1 SV=3	SIR4_MOUSE	38 kDa	0.015	Control high, H2O2 low	2	3	3	3	9	0.1	0.1	0.1	0.1	0.1
Aquaporin-1 OS=Mus musculus GN=Aqp1 PE=1 SV=3	AQP1_MOUSE	29 kDa	0.0012	Control high, H2O2 low	11	7	6	4	4	0.1	0.1	0.1	0.1	0.1
Vinexin OS=Mus musculus GN=Sorbs3 PE=1 SV=1	VINEX_MOUSE	82 kDa	0.05	Control high, H2O2 low	5	5	0.1	0.1	3	0.1	0.1	0.1	0.1	0.1
Myosin light chain 1/3, skeletal muscle isoform OS=Mus musculus GN=Myl1 PE=1 SV=2	MYL1_MOUSE	21 kDa	0.0087	Control high, H2O2 low	80	70	0.1	58	37	0.1	0.1	0.1	0.1	0.1
Prohibitin-2 OS=Mus musculus GN=Phb2 PE=1 SV=1	PHB2_MOUSE	33 kDa	0.0033	Control high, H2O2 low	3	2	4	4	1	0.1	1	0.1	0.1	0.1
Mitochondrial fission regulator 1-like OS=Mus musculus GN=Mtfr1l PE=1 SV=1	MFR1L_MOUSE	32 kDa	0.0026	Control high, H2O2 low	3	3	2	4	7	0.1	0.1	0.1	0.1	0.1
FAS-associated factor 1 OS=Mus musculus GN=Faf1 PE=1 SV=2	FAF1_MOUSE	74 kDa	0.04	Control high, H2O2 low	3	3	5	0.1	4	0.1	2	0.1	1	1
COX assembly mitochondrial protein homolog OS=Mus musculus GN=Cmc1 PE=1 SV=1	COXM1_MOUSE	13 kDa	0.04	Control high, H2O2 low	2	0.1	0.1	2	2	0.1	0.1	0.1	0.1	0.1
5'-AMP-activated protein kinase catalytic subunit alpha-1 OS=Mus musculus GN=Prkaa1 PE=1 SV=2	AAPK1_MOUSE	64 kDa	0.01	Control high, H2O2 low	2	0.1	4	5	4	0.1	0.1	0.1	0.1	0.1
Fermitin family homolog 2 OS=Mus musculus GN=Fermt2 PE=1 SV=1	FERM2_MOUSE	78 kDa	0.02	Control high, H2O2 low	2	2	3	0.1	5	0.1	0.1	0.1	0.1	0.1
KN motif and ankyrin repeat domain-containing protein 3 OS=Mus musculus GN=Kank3 PE=1 SV=1	KANK3_MOUSE	84 kDa	0.046	Control high, H2O2 low	5	7	0.1	0.1	5	0.1	0.1	0.1	0.1	0.1
BTB/POZ domain-containing protein KCTD12 OS=Mus musculus GN=Kctd12 PE=1 SV=1	KCD12_MOUSE	36 kDa	0.042	Control high, H2O2 low	5	0.1	0.1	4	4	0.1	0.1	0.1	0.1	0.1
Opioid growth factor receptor OS=Mus musculus GN=Ogfr PE=1 SV=1	OGFR_MOUSE	71 kDa	0.0083	Control high, H2O2 low	5	6	4	0.1	3	0.1	0.1	0.1	0.1	0.1
28S ribosomal protein S15, mitochondrial OS=Mus musculus GN=Mrps15 PE=1 SV=2	RT15_MOUSE	29 kDa	0.047	Control high, H2O2 low	3	0.1	0.1	2	3	0.1	0.1	0.1	0.1	0.1
Carbonic anhydrase-related protein OS=Mus musculus GN=Ca8 PE=1 SV=5	CAH8_MOUSE	33 kDa	0.0087	Control high, H2O2 low	4	4	2	0.1	3	0.1	0.1	0.1	0.1	0.1
Phosphorylase b kinase gamma catalytic chain, skeletal muscle/heart isoform OS=Mus musculus GN=Phkg1 PE=1 SV=3	PHKG1_MOUSE	45 kDa	0.044	Control high, H2O2 low	4	0.1	3	0.1	3	0.1	0.1	0.1	0.1	0.1
Heat shock 70 kDa protein 4L OS=Mus musculus GN=Hspa4l PE=1 SV=2	HS74L_MOUSE	94 kDa	0.026	Control high, H2O2 low	3	7	2	0.1	4	0.1	0.1	0.1	0.1	0.1
Calponin-2 OS=Mus musculus GN=Cnn2 PE=1 SV=1	CNN2_MOUSE	33 kDa	< 0.00010	Control high, H2O2 low	4	4	6	5	7	0.1	0.1	0.1	0.1	0.1
UDP-N-acetylglucosamine--peptide N-acetylglucosaminyltransferase 110 kDa subunit OS=Mus musculus GN=Ogt PE=1 SV=2	OGT1_MOUSE	117 kDa	0.034	Control high, H2O2 low	0.1	1	2	2	3	0.1	0.1	0.1	1	0.1
ELAV-like protein 1 OS=Mus musculus GN=Elavl1 PE=1 SV=2	ELAV1_MOUSE	36 kDa	0.024	Control high, H2O2 low	3	0.1	4	2	1	0.1	0.1	0.1	0.1	0.1
Phosphatidylinositol 4-kinase type 2-alpha OS=Mus musculus GN=Pi4k2a PE=1 SV=1	P4K2A_MOUSE	54 kDa	0.04	Control high, H2O2 low	0.1	3	0.1	3	3	0.1	0.1	0.1	0.1	0.1
Rab11 family-interacting protein 5 OS=Mus musculus GN=Rab11fip5 PE=1 SV=2	RFIP5_MOUSE	70 kDa	0.049	Control high, H2O2 low	3	2	0.1	2	0.1	0.1	0.1	0.1	0.1	0.1
