# Supplementary material for: On the utility of immobilized phenylarsine oxide in the study of redox sensitive cardiac proteins
Source: Sci Rep. 2025 May 3;15:15554. doi: 10.1038/s41598-025-00665-4 (PMC12049532; doi:10.1038/s41598-025-00665-4)
Supplement: Supplementary file 3 — Supplementary Material 3 [file 41598_2025_665_MOESM3_ESM.xlsx]

## Sheet: Sheet1
Identified Proteins (1487)	Accession Number	Molecular Weight	T-Test (p-value): (p < 0.05)	Quantitative Profile	C1	C2	C3	C4	D1	D2	D3	D4
Protein phosphatase 1B OS=Mus musculus GN=Ppm1b PE=1 SV=1	PPM1B_MOUSE	43 kDa	0.019	Control high, Diamide low	77	73	57	61	51	53	53	49
Glypican-1 OS=Mus musculus GN=Gpc1 PE=1 SV=1	GPC1_MOUSE	61 kDa	0.014	Control high, Diamide low	17	17	10	30	0.1	5	0.1	7
Prostaglandin E synthase 2 OS=Mus musculus GN=Ptges2 PE=1 SV=3	PGES2_MOUSE	43 kDa	0.014	Control high, Diamide low	10	8	13	13	2	0.1	8	5
Endoplasmic reticulum aminopeptidase 1 OS=Mus musculus GN=Erap1 PE=1 SV=2	ERAP1_MOUSE	107 kDa	0.02	Control high, Diamide low	11	5	2	6	0.1	0.1	0.1	0.1
Filamin-binding LIM protein 1 OS=Mus musculus GN=Fblim1 PE=1 SV=2	FBLI1_MOUSE	41 kDa	0.028	Control high, Diamide low	0.1	3	3	4	0.1	0.1	0.1	0.1
KN motif and ankyrin repeat domain-containing protein 2 OS=Mus musculus GN=Kank2 PE=1 SV=1	KANK2_MOUSE	90 kDa	0.014	Control high, Diamide low	1	4	2	2	0.1	0.1	0.1	0.1
Lipoma-preferred partner homolog OS=Mus musculus GN=Lpp PE=1 SV=1	LPP_MOUSE	66 kDa	0.0041	Control high, Diamide low	3	3	1	2	0.1	0.1	0.1	0.1
Cluster of Sarcoplasmic/endoplasmic reticulum calcium ATPase 2 OS=Mus musculus GN=Atp2a2 PE=1 SV=2 (AT2A2_MOUSE)	AT2A2_MOUSE [2]	115 kDa	0.011	Control low, Diamide high	734	654	718	741	810	875	1051	904
Sarcoplasmic/endoplasmic reticulum calcium ATPase 2 OS=Mus musculus GN=Atp2a2 PE=1 SV=2	AT2A2_MOUSE	115 kDa	0.011	Control low, Diamide high	731	653	716	737	808	870	1047	902
Sarcoplasmic/endoplasmic reticulum calcium ATPase 1 OS=Mus musculus GN=Atp2a1 PE=1 SV=1	AT2A1_MOUSE	109 kDa	0.035	Control low, Diamide high	252	240	256	246	254	312	351	297
Trifunctional enzyme subunit alpha, mitochondrial OS=Mus musculus GN=Hadha PE=1 SV=1	ECHA_MOUSE	83 kDa	0.048	Control low, Diamide high	265	252	301	367	365	324	429	428
Myosin-binding protein C, cardiac-type OS=Mus musculus GN=Mybpc3 PE=1 SV=1	MYPC3_MOUSE	141 kDa	0.0046	Control low, Diamide high	161	192	160	119	425	391	280	270
Nascent polypeptide-associated complex subunit alpha, muscle-specific form OS=Mus musculus GN=Naca PE=1 SV=2	NACAM_MOUSE	220 kDa	0.00041	Control low, Diamide high	8	45	3	15	218	370	262	230
Aconitate hydratase, mitochondrial OS=Mus musculus GN=Aco2 PE=1 SV=1	ACON_MOUSE	85 kDa	0.038	Control low, Diamide high	85	83	110	105	109	136	149	197
Carnitine O-palmitoyltransferase 1, muscle isoform OS=Mus musculus GN=Cpt1b PE=1 SV=1	CPT1B_MOUSE	88 kDa	0.014	Control low, Diamide high	140	105	122	141	177	167	174	235
Cluster of Glycogen phosphorylase, brain form OS=Mus musculus GN=Pygb PE=1 SV=3 (PYGB_MOUSE)	PYGB_MOUSE [3]	97 kDa	0.0073	Control low, Diamide high	72	67	69	79	115	132	198	203
Glycogen phosphorylase, brain form OS=Mus musculus GN=Pygb PE=1 SV=3	PYGB_MOUSE	97 kDa	0.0088	Control low, Diamide high	68	61	54	67	97	107	160	169
Glycogen phosphorylase, muscle form OS=Mus musculus GN=Pygm PE=1 SV=3	PYGM_MOUSE	97 kDa	0.00064	Control low, Diamide high	15	22	21	26	44	59	64	69
Glycogen phosphorylase, liver form OS=Mus musculus GN=Pygl PE=1 SV=4	PYGL_MOUSE	97 kDa	1	[]	0.1	0.1	0.1	0.1	0.1	0.1	0.1	0.1
Perilipin-4 OS=Mus musculus GN=Plin4 PE=1 SV=2	PLIN4_MOUSE	139 kDa	0.0016	Control low, Diamide high	28	35	27	67	102	171	171	195
Protein phosphatase 1 regulatory subunit 3A OS=Mus musculus GN=Ppp1r3a PE=1 SV=2	PPR3A_MOUSE	121 kDa	0.0029	Control low, Diamide high	15	19	20	33	94	103	167	192
LIM domain-binding protein 3 OS=Mus musculus GN=Ldb3 PE=1 SV=1	LDB3_MOUSE	76 kDa	0.00022	Control low, Diamide high	58	46	70	75	134	135	141	114
Cluster of Acetyl-CoA carboxylase 2 OS=Mus musculus GN=Acacb PE=1 SV=1 (ACACB_MOUSE)	ACACB_MOUSE	276 kDa	0.00058	Control low, Diamide high	7	9	8	24	85	118	143	164
Acetyl-CoA carboxylase 2 OS=Mus musculus GN=Acacb PE=1 SV=1	ACACB_MOUSE	276 kDa	0.00058	Control low, Diamide high	7	9	8	24	85	118	143	164
Cluster of Glyceraldehyde-3-phosphate dehydrogenase OS=Mus musculus GN=Gapdh PE=1 SV=2 (G3P_MOUSE)	G3P_MOUSE	36 kDa	0.024	Control low, Diamide high	41	26	41	54	52	71	94	108
Glyceraldehyde-3-phosphate dehydrogenase OS=Mus musculus GN=Gapdh PE=1 SV=2	G3P_MOUSE	36 kDa	0.024	Control low, Diamide high	41	26	41	54	52	71	94	108
Cluster of Heat shock cognate 71 kDa protein OS=Mus musculus GN=Hspa8 PE=1 SV=1 (HSP7C_MOUSE)	HSP7C_MOUSE [2]	71 kDa	0.00011	Control low, Diamide high	57	57	52	72	106	100	106	98
Heat shock cognate 71 kDa protein OS=Mus musculus GN=Hspa8 PE=1 SV=1	HSP7C_MOUSE	71 kDa	0.00016	Control low, Diamide high	57	57	52	72	106	100	106	95
Heat shock 70 kDa protein 1-like OS=Mus musculus GN=Hspa1l PE=1 SV=4	HS71L_MOUSE	71 kDa	0.36	[]	0.1	0.1	0.1	0.1	0.1	0.1	0.1	18
Cysteine and glycine-rich protein 3 OS=Mus musculus GN=Csrp3 PE=1 SV=1	CSRP3_MOUSE	21 kDa	0.019	Control low, Diamide high	52	32	59	35	128	64	89	146
ATP synthase subunit beta, mitochondrial OS=Mus musculus GN=Atp5b PE=1 SV=2	ATPB_MOUSE	56 kDa	0.041	Control low, Diamide high	46	54	61	78	75	80	114	85
Cluster of Long-chain-fatty-acid--CoA ligase 1 OS=Mus musculus GN=Acsl1 PE=1 SV=2 (ACSL1_MOUSE)	ACSL1_MOUSE	78 kDa	0.032	Control low, Diamide high	37	36	78	59	75	78	127	125
Long-chain-fatty-acid--CoA ligase 1 OS=Mus musculus GN=Acsl1 PE=1 SV=2	ACSL1_MOUSE	78 kDa	0.032	Control low, Diamide high	37	36	78	59	75	78	127	125
Cluster of Hexokinase-2 OS=Mus musculus GN=Hk2 PE=1 SV=1 (HXK2_MOUSE)	HXK2_MOUSE	103 kDa	0.0081	Control low, Diamide high	61	57	60	78	101	186	129	128
Hexokinase-2 OS=Mus musculus GN=Hk2 PE=1 SV=1	HXK2_MOUSE	103 kDa	0.0081	Control low, Diamide high	61	57	60	78	101	186	129	128
Propionyl-CoA carboxylase alpha chain, mitochondrial OS=Mus musculus GN=Pcca PE=1 SV=2	PCCA_MOUSE	80 kDa	0.013	Control low, Diamide high	48	48	52	59	59	79	83	94
Ubiquitin-60S ribosomal protein L40 OS=Mus musculus GN=Uba52 PE=1 SV=2	RL40_MOUSE	15 kDa	0.031	Control low, Diamide high	20	21	45	47	41	67	71	67
Methylthioribulose-1-phosphate dehydratase OS=Mus musculus GN=Apip PE=1 SV=1	MTNB_MOUSE	27 kDa	0.00025	Control low, Diamide high	30	14	21	33	93	78	92	117
ATP-dependent 6-phosphofructokinase, muscle type OS=Mus musculus GN=Pfkm PE=1 SV=3	PFKAM_MOUSE	85 kDa	0.039	Control low, Diamide high	66	71	39	75	83	76	106	98
BAG family molecular chaperone regulator 3 OS=Mus musculus GN=Bag3 PE=1 SV=2	BAG3_MOUSE	62 kDa	0.0032	Control low, Diamide high	4	0.1	7	10	26	40	38	61
Succinate dehydrogenase [ubiquinone] flavoprotein subunit, mitochondrial OS=Mus musculus GN=Sdha PE=1 SV=1	SDHA_MOUSE	73 kDa	0.011	Control low, Diamide high	31	41	40	46	53	60	86	75
Stress-70 protein, mitochondrial OS=Mus musculus GN=Hspa9 PE=1 SV=3	GRP75_MOUSE	73 kDa	0.034	Control low, Diamide high	52	31	40	56	62	56	65	80
Serpin B6 OS=Mus musculus GN=Serpinb6 PE=1 SV=1	SPB6_MOUSE	43 kDa	0.0009	Control low, Diamide high	21	32	28	19	66	91	71	58
Cluster of Glycogen [starch] synthase, muscle OS=Mus musculus GN=Gys1 PE=1 SV=2 (GYS1_MOUSE)	GYS1_MOUSE	84 kDa	0.0074	Control low, Diamide high	25	21	21	21	41	47	61	81
Glycogen [starch] synthase, muscle OS=Mus musculus GN=Gys1 PE=1 SV=2	GYS1_MOUSE	84 kDa	0.0074	Control low, Diamide high	25	21	21	21	41	47	61	81
Isocitrate dehydrogenase [NAD] subunit gamma 1, mitochondrial OS=Mus musculus GN=Idh3g PE=1 SV=1	IDHG1_MOUSE	43 kDa	0.047	Control low, Diamide high	32	32	38	29	37	42	68	57
Triosephosphate isomerase OS=Mus musculus GN=Tpi1 PE=1 SV=4	TPIS_MOUSE	32 kDa	0.016	Control low, Diamide high	11	6	13	20	50	48	43	104
78 kDa glucose-regulated protein OS=Mus musculus GN=Hspa5 PE=1 SV=3	GRP78_MOUSE	72 kDa	0.022	Control low, Diamide high	38	25	37	50	57	47	59	65
E3 ubiquitin-protein ligase HUWE1 OS=Mus musculus GN=Huwe1 PE=1 SV=5	HUWE1_MOUSE	483 kDa	0.028	Control low, Diamide high	0.1	0.1	2	9	10	45	80	94
Cluster of Dihydropyrimidinase-related protein 2 OS=Mus musculus GN=Dpysl2 PE=1 SV=2 (DPYL2_MOUSE)	DPYL2_MOUSE [2]	62 kDa	0.031	Control low, Diamide high	5	13	23	17	22	34	63	45
Dihydropyrimidinase-related protein 2 OS=Mus musculus GN=Dpysl2 PE=1 SV=2	DPYL2_MOUSE	62 kDa	0.038	Control low, Diamide high	5	13	23	17	21	30	57	42
Dihydropyrimidinase-related protein 3 OS=Mus musculus GN=Dpysl3 PE=1 SV=1	DPYL3_MOUSE	62 kDa	0.018	Control low, Diamide high	0.1	0.1	0.1	0.1	2	6	12	7
FYVE and coiled-coil domain-containing protein 1 OS=Mus musculus GN=Fyco1 PE=1 SV=1	FYCO1_MOUSE	162 kDa	0.0058	Control low, Diamide high	1	11	2	18	23	56	60	47
Cluster of Myosin light chain kinase 3 OS=Mus musculus GN=Mylk3 PE=1 SV=1 (MYLK3_MOUSE)	MYLK3_MOUSE	86 kDa	0.0026	Control low, Diamide high	7	7	8	14	23	51	49	49
Myosin light chain kinase 3 OS=Mus musculus GN=Mylk3 PE=1 SV=1	MYLK3_MOUSE	86 kDa	0.0026	Control low, Diamide high	7	7	8	14	23	51	49	49
Phosphoglucomutase-like protein 5 OS=Mus musculus GN=Pgm5 PE=1 SV=2	PGM5_MOUSE	62 kDa	0.017	Control low, Diamide high	16	21	24	25	28	37	50	36
AFG3-like protein 2 OS=Mus musculus GN=Afg3l2 PE=1 SV=1	AFG32_MOUSE	90 kDa	0.0071	Control low, Diamide high	22	23	25	28	39	31	48	47
Enoyl-CoA delta isomerase 1, mitochondrial OS=Mus musculus GN=Eci1 PE=1 SV=2	ECI1_MOUSE	32 kDa	0.035	Control low, Diamide high	22	23	29	26	33	33	36	53
Perilipin-3 OS=Mus musculus GN=Plin3 PE=1 SV=1	PLIN3_MOUSE	47 kDa	0.00023	Control low, Diamide high	3	8	6	4	48	55	67	39
Protein NDRG2 OS=Mus musculus GN=Ndrg2 PE=1 SV=1	NDRG2_MOUSE	41 kDa	0.0013	Control low, Diamide high	0.1	3	3	3	23	25	41	44
PGC-1 and ERR-induced regulator in muscle protein 1 OS=Mus musculus GN=Perm1 PE=1 SV=2	PERM1_MOUSE	85 kDa	0.0025	Control low, Diamide high	11	10	3	8	27	28	35	49
Thioredoxin reductase 1, cytoplasmic OS=Mus musculus GN=Txnrd1 PE=1 SV=3	TRXR1_MOUSE	67 kDa	0.0071	Control low, Diamide high	18	31	15	30	41	49	44	37
Alpha-crystallin B chain OS=Mus musculus GN=Cryab PE=1 SV=2	CRYAB_MOUSE	20 kDa	0.05	Control low, Diamide high	12	12	24	14	44	23	22	52
Pantothenate kinase 4 OS=Mus musculus GN=Pank4 PE=1 SV=2	PANK4_MOUSE	92 kDa	0.00095	Control low, Diamide high	16	5	7	12	39	25	36	34
Cluster of Mitogen-activated protein kinase kinase kinase 5 OS=Mus musculus GN=Map3k5 PE=1 SV=3 (M3K5_MOUSE)	M3K5_MOUSE	155 kDa	0.02	Control low, Diamide high	22	23	8	16	31	31	32	24
Mitogen-activated protein kinase kinase kinase 5 OS=Mus musculus GN=Map3k5 PE=1 SV=3	M3K5_MOUSE	155 kDa	0.02	Control low, Diamide high	22	23	8	16	31	31	32	24
Cluster of Hexokinase-1 OS=Mus musculus GN=Hk1 PE=1 SV=3 (HXK1_MOUSE)	HXK1_MOUSE [2]	108 kDa	0.003	Control low, Diamide high	31	28	35	27	40	57	49	53
Hexokinase-1 OS=Mus musculus GN=Hk1 PE=1 SV=3	HXK1_MOUSE	108 kDa	0.0032	Control low, Diamide high	31	28	31	27	38	57	49	53
Putative hexokinase HKDC1 OS=Mus musculus GN=Hkdc1 PE=2 SV=1	HKDC1_MOUSE	102 kDa	0.79	[]	0.1	0.1	9	0.1	6	0.1	0.1	0.1
Microtubule-associated protein 4 OS=Mus musculus GN=Map4 PE=1 SV=3	MAP4_MOUSE	117 kDa	0.00025	Control low, Diamide high	0.1	1	0.1	3	29	28	16	27
O-acetyl-ADP-ribose deacetylase MACROD1 OS=Mus musculus GN=Macrod1 PE=1 SV=2	MACD1_MOUSE	35 kDa	0.0087	Control low, Diamide high	17	4	21	10	27	26	30	28
Vacuolar protein sorting-associated protein 35 OS=Mus musculus GN=Vps35 PE=1 SV=1	VPS35_MOUSE	92 kDa	0.043	Control low, Diamide high	16	22	19	17	19	28	32	26
Programmed cell death 6-interacting protein OS=Mus musculus GN=Pdcd6ip PE=1 SV=3	PDC6I_MOUSE	96 kDa	0.00083	Control low, Diamide high	2	2	10	8	30	32	30	19
Methylcrotonoyl-CoA carboxylase subunit alpha, mitochondrial OS=Mus musculus GN=Mccc1 PE=1 SV=2	MCCA_MOUSE	79 kDa	0.0095	Control low, Diamide high	19	9	21	17	31	27	24	30
Cluster of Calcium/calmodulin-dependent protein kinase type II subunit delta OS=Mus musculus GN=Camk2d PE=1 SV=1 (KCC2D_MOUSE)	KCC2D_MOUSE [3]	56 kDa	0.0019	Control low, Diamide high	0.1	6	17	13	32	32	26	30
Calcium/calmodulin-dependent protein kinase type II subunit delta OS=Mus musculus GN=Camk2d PE=1 SV=1	KCC2D_MOUSE	56 kDa	0.0023	Control low, Diamide high	0.1	6	15	13	29	29	23	28
Calcium/calmodulin-dependent protein kinase type II subunit alpha OS=Mus musculus GN=Camk2a PE=1 SV=2	KCC2A_MOUSE	54 kDa	0.00017	Control low, Diamide high	0.1	0.1	7	0.1	24	22	17	20
Calcium/calmodulin-dependent protein kinase type II subunit gamma OS=Mus musculus GN=Camk2g PE=1 SV=1	KCC2G_MOUSE	60 kDa	0.058	[]	0.1	0.1	5	0.1	16	11	12	0.1
Isoaspartyl peptidase/L-asparaginase OS=Mus musculus GN=Asrgl1 PE=1 SV=1	ASGL1_MOUSE	34 kDa	0.0051	Control low, Diamide high	5	4	1	11	22	17	17	13
Cluster of Serine/threonine-protein phosphatase PP1-beta catalytic subunit OS=Mus musculus GN=Ppp1cb PE=1 SV=3 (PP1B_MOUSE)	PP1B_MOUSE [3]	37 kDa	0.023	Control low, Diamide high	16	7	11	15	20	23	39	45
Serine/threonine-protein phosphatase PP1-beta catalytic subunit OS=Mus musculus GN=Ppp1cb PE=1 SV=3	PP1B_MOUSE	37 kDa	0.02	Control low, Diamide high	14	0.1	8	11	16	21	37	36
Serine/threonine-protein phosphatase PP1-alpha catalytic subunit OS=Mus musculus GN=Ppp1ca PE=1 SV=1	PP1A_MOUSE	38 kDa	0.014	Control low, Diamide high	10	7	7	10	15	12	23	21
Serine/threonine-protein phosphatase PP1-gamma catalytic subunit OS=Mus musculus GN=Ppp1cc PE=1 SV=1	PP1G_MOUSE	37 kDa	0.48	[]	0.1	0.1	5	0.1	0.1	0.1	0.1	22
Cluster of E3 ubiquitin-protein ligase NEDD4 OS=Mus musculus GN=Nedd4 PE=1 SV=3 (NEDD4_MOUSE)	NEDD4_MOUSE	103 kDa	0.0029	Control low, Diamide high	0.1	2	0.1	4	17	21	27	40
E3 ubiquitin-protein ligase NEDD4 OS=Mus musculus GN=Nedd4 PE=1 SV=3	NEDD4_MOUSE	103 kDa	0.0029	Control low, Diamide high	0.1	2	0.1	4	17	21	27	40
Elongation factor G, mitochondrial OS=Mus musculus GN=Gfm1 PE=1 SV=1	EFGM_MOUSE	84 kDa	0.0037	Control low, Diamide high	17	10	13	12	21	19	24	25
NLR family member X1 OS=Mus musculus GN=Nlrx1 PE=1 SV=1	NLRX1_MOUSE	108 kDa	0.046	Control low, Diamide high	6	13	12	12	11	24	34	24
Cluster of Chloride intracellular channel protein 4 OS=Mus musculus GN=Clic4 PE=1 SV=3 (CLIC4_MOUSE)	CLIC4_MOUSE [2]	29 kDa	0.035	Control low, Diamide high	11	9	18	12	16	18	26	22
Chloride intracellular channel protein 4 OS=Mus musculus GN=Clic4 PE=1 SV=3	CLIC4_MOUSE	29 kDa	0.053	[]	11	9	18	12	16	16	26	22
Chloride intracellular channel protein 5 OS=Mus musculus GN=Clic5 PE=1 SV=1	CLIC5_MOUSE	28 kDa	0.36	[]	0.1	0.1	0.1	0.1	0.1	3	0.1	0.1
Phosphatidylinositol 3,4,5-trisphosphate 5-phosphatase 2 OS=Mus musculus GN=Inppl1 PE=1 SV=1	SHIP2_MOUSE	139 kDa	0.011	Control low, Diamide high	0.1	0.1	0.1	5	33	9	17	30
Heat shock protein beta-6 OS=Mus musculus GN=Hspb6 PE=1 SV=1	HSPB6_MOUSE	18 kDa	0.0003	Control low, Diamide high	6	3	5	4	18	18	23	27
Elongation factor 1-gamma OS=Mus musculus GN=Eef1g PE=1 SV=3	EF1G_MOUSE	50 kDa	0.018	Control low, Diamide high	5	14	10	10	17	22	18	14
Aldehyde oxidase 1 OS=Mus musculus GN=Aox1 PE=1 SV=2	AOXA_MOUSE	147 kDa	0.00025	Control low, Diamide high	0.1	1	0.1	2	35	32	26	47
Cullin-5 OS=Mus musculus GN=Cul5 PE=1 SV=3	CUL5_MOUSE	91 kDa	< 0.00010	Control low, Diamide high	1	1	3	4	21	22	25	29
Valacyclovir hydrolase OS=Mus musculus GN=Bphl PE=1 SV=1	BPHL_MOUSE	33 kDa	0.046	Control low, Diamide high	8	7	9	5	15	11	13	27
LanC-like protein 2 OS=Mus musculus GN=Lancl2 PE=1 SV=1	LANC2_MOUSE	51 kDa	0.011	Control low, Diamide high	0.1	10	2	6	13	34	31	19
Heat shock protein beta-1 OS=Mus musculus GN=Hspb1 PE=1 SV=3	HSPB1_MOUSE	23 kDa	0.037	Control low, Diamide high	8	4	11	13	22	18	14	35
Cluster of Elongation factor 2 OS=Mus musculus GN=Eef2 PE=1 SV=2 (EF2_MOUSE)	EF2_MOUSE	95 kDa	0.012	Control low, Diamide high	8	2	5	4	22	41	14	24
Elongation factor 2 OS=Mus musculus GN=Eef2 PE=1 SV=2	EF2_MOUSE	95 kDa	0.012	Control low, Diamide high	8	2	5	4	22	41	14	24
TBC1 domain family member 4 OS=Mus musculus GN=Tbc1d4 PE=1 SV=2	TBCD4_MOUSE	147 kDa	0.012	Control low, Diamide high	2	5	5	6	14	15	35	24
Citrate lyase subunit beta-like protein, mitochondrial OS=Mus musculus GN=Clybl PE=1 SV=2	CLYBL_MOUSE	38 kDa	0.023	Control low, Diamide high	9	12	13	11	16	13	14	15
Calpastatin OS=Mus musculus GN=Cast PE=1 SV=2	ICAL_MOUSE	85 kDa	0.015	Control low, Diamide high	2	0.1	0.1	3	17	10	38	38
Phospholipase A-2-activating protein OS=Mus musculus GN=Plaa PE=1 SV=4	PLAP_MOUSE	87 kDa	0.029	Control low, Diamide high	17	8	12	11	17	16	20	23
A-kinase anchor protein 1, mitochondrial OS=Mus musculus GN=Akap1 PE=1 SV=4	AKAP1_MOUSE	92 kDa	0.00016	Control low, Diamide high	0.1	0.1	0.1	2	18	13	13	20
3-hydroxyacyl-CoA dehydrogenase type-2 OS=Mus musculus GN=Hsd17b10 PE=1 SV=4	HCD2_MOUSE	27 kDa	0.019	Control low, Diamide high	8	12	14	8	14	18	20	25
Mitogen-activated protein kinase kinase kinase MLT OS=Mus musculus GN=Zak PE=1 SV=1	MLTK_MOUSE	92 kDa	0.0001	Control low, Diamide high	5	0.1	0.1	8	22	28	29	25
Reticulon-4 OS=Mus musculus GN=Rtn4 PE=1 SV=2	RTN4_MOUSE	127 kDa	0.0014	Control low, Diamide high	0.1	0.1	0.1	0.1	15	16	20	31
Ubiquitin carboxyl-terminal hydrolase 15 OS=Mus musculus GN=Usp15 PE=1 SV=1	UBP15_MOUSE	112 kDa	0.021	Control low, Diamide high	7	9	6	5	15	14	35	30
Xin actin-binding repeat-containing protein 1 OS=Mus musculus GN=Xirp1 PE=1 SV=2	XIRP1_MOUSE	123 kDa	0.02	Control low, Diamide high	0.1	0.1	0.1	0.1	11	19	23	48
Pyruvate dehydrogenase phosphatase regulatory subunit, mitochondrial OS=Mus musculus GN=Pdpr PE=1 SV=1	PDPR_MOUSE	99 kDa	0.0038	Control low, Diamide high	6	9	8	4	16	16	22	13
ATP-dependent 6-phosphofructokinase, liver type OS=Mus musculus GN=Pfkl PE=1 SV=4	PFKAL_MOUSE	85 kDa	0.0057	Control low, Diamide high	22	16	12	17	33	24	34	28
von Willebrand factor A domain-containing protein 5A OS=Mus musculus GN=Vwa5a PE=1 SV=2	VMA5A_MOUSE	87 kDa	< 0.00010	Control low, Diamide high	3	0.1	0.1	0.1	14	11	14	13
Selenium-binding protein 1 OS=Mus musculus GN=Selenbp1 PE=1 SV=2	SBP1_MOUSE	53 kDa	< 0.00010	Control low, Diamide high	0.1	0.1	0.1	0.1	23	24	27	22
Transforming acidic coiled-coil-containing protein 2 OS=Mus musculus GN=Tacc2 PE=1 SV=2	TACC2_MOUSE	124 kDa	0.0035	Control low, Diamide high	0.1	2	0.1	4	9	21	13	13
Cluster of STE20-like serine/threonine-protein kinase OS=Mus musculus GN=Slk PE=1 SV=2 (SLK_MOUSE)	SLK_MOUSE	141 kDa	0.0006	Control low, Diamide high	0.1	0.1	0.1	2	11	16	22	21
STE20-like serine/threonine-protein kinase OS=Mus musculus GN=Slk PE=1 SV=2	SLK_MOUSE	141 kDa	0.0006	Control low, Diamide high	0.1	0.1	0.1	2	11	16	22	21
Methylglutaconyl-CoA hydratase, mitochondrial OS=Mus musculus GN=Auh PE=1 SV=1	AUHM_MOUSE	33 kDa	0.025	Control low, Diamide high	6	7	7	4	15	14	11	7
Beta-taxilin OS=Mus musculus GN=Txlnb PE=1 SV=2	TXLNB_MOUSE	77 kDa	0.0091	Control low, Diamide high	0.1	0.1	0.1	0.1	17	15	8	30
Cluster of 5'-AMP-activated protein kinase subunit gamma-1 OS=Mus musculus GN=Prkag1 PE=1 SV=2 (AAKG1_MOUSE)	AAKG1_MOUSE	38 kDa	0.006	Control low, Diamide high	10	4	5	3	15	11	15	12
5'-AMP-activated protein kinase subunit gamma-1 OS=Mus musculus GN=Prkag1 PE=1 SV=2	AAKG1_MOUSE	38 kDa	0.006	Control low, Diamide high	10	4	5	3	15	11	15	12
28S ribosomal protein S34, mitochondrial OS=Mus musculus GN=Mrps34 PE=1 SV=1	RT34_MOUSE	26 kDa	0.045	Control low, Diamide high	5	6	6	8	8	10	13	19
Transitional endoplasmic reticulum ATPase OS=Mus musculus GN=Vcp PE=1 SV=4	TERA_MOUSE	89 kDa	0.0075	Control low, Diamide high	7	6	6	9	10	17	20	16
Fatty acid-binding protein, epidermal OS=Mus musculus GN=Fabp5 PE=1 SV=3	FABP5_MOUSE	15 kDa	0.007	Control low, Diamide high	5	7	7	8	14	16	9	14
FUN14 domain-containing protein 2 OS=Mus musculus GN=Fundc2 PE=1 SV=1	FUND2_MOUSE	17 kDa	0.0041	Control low, Diamide high	6	8	8	5	12	10	12	10
Serine/threonine-protein kinase Nek9 OS=Mus musculus GN=Nek9 PE=1 SV=2	NEK9_MOUSE	107 kDa	0.035	Control low, Diamide high	0.1	0.1	0.1	0.1	2	14	14	28
Protein transport protein Sec31A OS=Mus musculus GN=Sec31a PE=1 SV=2	SC31A_MOUSE	134 kDa	0.05	Control low, Diamide high	2	2	4	3	3	9	19	19
Carbonyl reductase family member 4 OS=Mus musculus GN=Cbr4 PE=1 SV=2	CBR4_MOUSE	25 kDa	0.016	Control low, Diamide high	7	8	2	0.1	16	11	9	16
C-Jun-amino-terminal kinase-interacting protein 3 OS=Mus musculus GN=Mapk8ip3 PE=1 SV=1	JIP3_MOUSE	148 kDa	0.0065	Control low, Diamide high	0.1	5	0.1	8	14	36	31	46
Pentatricopeptide repeat domain-containing protein 3, mitochondrial OS=Mus musculus GN=Ptcd3 PE=1 SV=2	PTCD3_MOUSE	78 kDa	0.0052	Control low, Diamide high	5	0.1	6	6	12	10	17	17
28S ribosomal protein S23, mitochondrial OS=Mus musculus GN=Mrps23 PE=1 SV=1	RT23_MOUSE	20 kDa	0.048	Control low, Diamide high	5	4	10	4	11	8	10	16
Estradiol 17-beta-dehydrogenase 8 OS=Mus musculus GN=Hsd17b8 PE=1 SV=2	DHB8_MOUSE	27 kDa	0.047	Control low, Diamide high	5	6	6	7	10	8	15	8
SEC23-interacting protein OS=Mus musculus GN=Sec23ip PE=1 SV=2	S23IP_MOUSE	111 kDa	0.012	Control low, Diamide high	0.1	0.1	0.1	0.1	13	7	11	25
Serine/threonine-protein phosphatase 6 regulatory subunit 3 OS=Mus musculus GN=Ppp6r3 PE=1 SV=1	PP6R3_MOUSE	95 kDa	0.0024	Control low, Diamide high	0.1	0.1	0.1	4	14	12	25	15
Cluster of cAMP-dependent protein kinase type I-alpha regulatory subunit OS=Mus musculus GN=Prkar1a PE=1 SV=3 (KAP0_MOUSE)	KAP0_MOUSE	43 kDa	0.0023	Control low, Diamide high	0.1	0.1	0.1	0.1	7	21	16	19
cAMP-dependent protein kinase type I-alpha regulatory subunit OS=Mus musculus GN=Prkar1a PE=1 SV=3	KAP0_MOUSE	43 kDa	0.0023	Control low, Diamide high	0.1	0.1	0.1	0.1	7	21	16	19
Cluster of Nucleoside diphosphate kinase B OS=Mus musculus GN=Nme2 PE=1 SV=1 (NDKB_MOUSE)	NDKB_MOUSE	17 kDa	< 0.00010	Control low, Diamide high	0.1	1	0.1	2	9	9	9	10
Nucleoside diphosphate kinase B OS=Mus musculus GN=Nme2 PE=1 SV=1	NDKB_MOUSE	17 kDa	< 0.00010	Control low, Diamide high	0.1	1	0.1	2	9	9	9	10
BAG family molecular chaperone regulator 2 OS=Mus musculus GN=Bag2 PE=1 SV=1	BAG2_MOUSE	23 kDa	0.0052	Control low, Diamide high	4	1	4	0.1	8	9	6	11
Cordon-bleu protein-like 1 OS=Mus musculus GN=Cobll1 PE=1 SV=2	COBL1_MOUSE	137 kDa	< 0.00010	Control low, Diamide high	0.1	0.1	0.1	0.1	12	11	13	8
Eukaryotic translation initiation factor 3 subunit C OS=Mus musculus GN=Eif3c PE=1 SV=1	EIF3C_MOUSE	106 kDa	0.0061	Control low, Diamide high	7	3	3	6	11	8	10	10
Threonine--tRNA ligase, cytoplasmic OS=Mus musculus GN=Tars PE=1 SV=2	SYTC_MOUSE	83 kDa	0.0087	Control low, Diamide high	6	4	6	0.1	10	9	12	9
Enoyl-CoA hydratase domain-containing protein 3, mitochondrial OS=Mus musculus GN=Echdc3 PE=1 SV=1	ECHD3_MOUSE	32 kDa	0.015	Control low, Diamide high	3	6	0.1	5	9	11	8	7
Glycerophosphocholine phosphodiesterase GPCPD1 OS=Mus musculus GN=Gpcpd1 PE=1 SV=1	GPCP1_MOUSE	77 kDa	0.0022	Control low, Diamide high	0.1	0.1	0.1	5	13	11	7	10
Growth factor receptor-bound protein 14 OS=Mus musculus GN=Grb14 PE=1 SV=1	GRB14_MOUSE	61 kDa	0.0029	Control low, Diamide high	0.1	0.1	0.1	0.1	4	9	4	7
Protein MEMO1 OS=Mus musculus GN=Memo1 PE=1 SV=1	MEMO1_MOUSE	34 kDa	0.01	Control low, Diamide high	5	5	5	5	7	7	10	7
ATP synthase F(0) complex subunit B1, mitochondrial OS=Mus musculus GN=Atp5f1 PE=1 SV=1	AT5F1_MOUSE	29 kDa	0.037	Control low, Diamide high	3	0.1	4	0.1	5	5	7	13
Heat shock protein 105 kDa OS=Mus musculus GN=Hsph1 PE=1 SV=2	HS105_MOUSE	96 kDa	0.00067	Control low, Diamide high	0.1	0.1	0.1	0.1	8	14	16	18
ADP-ribosylation factor-like protein 2 OS=Mus musculus GN=Arl2 PE=1 SV=1	ARL2_MOUSE	21 kDa	0.0012	Control low, Diamide high	4	4	4	4	6	8	6	7
Synaptopodin-2 OS=Mus musculus GN=Synpo2 PE=1 SV=2	SYNP2_MOUSE	117 kDa	0.03	Control low, Diamide high	0.1	5	5	3	12	7	8	6
ATP synthase subunit d, mitochondrial OS=Mus musculus GN=Atp5h PE=1 SV=3	ATP5H_MOUSE	19 kDa	0.0096	Control low, Diamide high	0.1	0.1	5	0.1	5	6	7	7
Mitochondrial peptide methionine sulfoxide reductase OS=Mus musculus GN=Msra PE=1 SV=1	MSRA_MOUSE	26 kDa	0.00011	Control low, Diamide high	3	0.1	0.1	0.1	10	8	9	11
Activator of 90 kDa heat shock protein ATPase homolog 1 OS=Mus musculus GN=Ahsa1 PE=1 SV=2	AHSA1_MOUSE	38 kDa	0.00018	Control low, Diamide high	0.1	0.1	1	0.1	9	6	7	10
Ankyrin-3 OS=Mus musculus GN=Ank3 PE=1 SV=1	ANK3_MOUSE	214 kDa	0.025	Control low, Diamide high	0.1	0.1	4	7	7	7	9	11
39S ribosomal protein L17, mitochondrial OS=Mus musculus GN=Mrpl17 PE=1 SV=1	RM17_MOUSE	20 kDa	0.028	Control low, Diamide high	4	0.1	0.1	3	6	3	8	8
Phenylalanine--tRNA ligase beta subunit OS=Mus musculus GN=Farsb PE=1 SV=2	SYFB_MOUSE	66 kDa	0.0066	Control low, Diamide high	0.1	1	0.1	1	7	7	7	2
Cullin-1 OS=Mus musculus GN=Cul1 PE=1 SV=1	CUL1_MOUSE	90 kDa	0.0049	Control low, Diamide high	0.1	0.1	0.1	0.1	5	4	9	11
ATP-binding cassette sub-family B member 10, mitochondrial OS=Mus musculus GN=Abcb10 PE=1 SV=1	ABCBA_MOUSE	77 kDa	0.031	Control low, Diamide high	0.1	0.1	3	3	5	9	10	3
Arginyl-tRNA--protein transferase 1 OS=Mus musculus GN=Ate1 PE=1 SV=2	ATE1_MOUSE	59 kDa	< 0.00010	Control low, Diamide high	0.1	0.1	0.1	0.1	6	6	8	6
Protein prune homolog OS=Mus musculus GN=Prune PE=1 SV=1	PRUNE_MOUSE	50 kDa	0.02	Control low, Diamide high	3	6	0.1	3	8	7	7	6
Sphingomyelin phosphodiesterase 2 OS=Mus musculus GN=Smpd2 PE=1 SV=1	NSMA_MOUSE	47 kDa	0.017	Control low, Diamide high	0.1	2	0.1	0.1	4	12	4	8
LIM and senescent cell antigen-like-containing domain protein 1 OS=Mus musculus GN=Lims1 PE=1 SV=3	LIMS1_MOUSE	37 kDa	0.017	Control low, Diamide high	0.1	3	0.1	0.1	6	6	3	3
40S ribosomal protein S17 OS=Mus musculus GN=Rps17 PE=1 SV=2	RS17_MOUSE	16 kDa	0.00036	Control low, Diamide high	0.1	0.1	0.1	2	4	4	4	4
Peptidyl-prolyl cis-trans isomerase H OS=Mus musculus GN=Ppih PE=1 SV=1	PPIH_MOUSE	20 kDa	0.042	Control low, Diamide high	0.1	0.1	0.1	0.1	3	0.1	6	4
Optic atrophy 3 protein homolog OS=Mus musculus GN=Opa3 PE=1 SV=1	OPA3_MOUSE	20 kDa	0.048	Control low, Diamide high	5	0.1	6	8	10	7	11	16
COMM domain-containing protein 2 OS=Mus musculus GN=Commd2 PE=1 SV=1	COMD2_MOUSE	23 kDa	0.013	Control low, Diamide high	0.1	0.1	2	3	4	11	11	6
Eukaryotic translation initiation factor 3 subunit B OS=Mus musculus GN=Eif3b PE=1 SV=1	EIF3B_MOUSE	91 kDa	0.021	Control low, Diamide high	3	3	0.1	0.1	6	5	3	7
Cluster of Solute carrier family 12 member 4 OS=Mus musculus GN=Slc12a4 PE=1 SV=2 (S12A4_MOUSE)	S12A4_MOUSE	121 kDa	0.026	Control low, Diamide high	0.1	0.1	0.1	0.1	0.1	7	9	9
Solute carrier family 12 member 4 OS=Mus musculus GN=Slc12a4 PE=1 SV=2	S12A4_MOUSE	121 kDa	0.026	Control low, Diamide high	0.1	0.1	0.1	0.1	0.1	7	9	9
ADP-ribosylation factor-like protein 8B OS=Mus musculus GN=Arl8b PE=1 SV=1	ARL8B_MOUSE	22 kDa	0.013	Control low, Diamide high	0.1	0.1	0.1	0.1	2	5	10	8
Copper homeostasis protein cutC homolog OS=Mus musculus GN=Cutc PE=1 SV=1	CUTC_MOUSE	29 kDa	0.00036	Control low, Diamide high	0.1	0.1	0.1	0.1	6	8	6	4
Vesicle-trafficking protein SEC22b OS=Mus musculus GN=Sec22b PE=1 SV=3	SC22B_MOUSE	25 kDa	0.035	Control low, Diamide high	3	4	0.1	0.1	6	3	9	11
28S ribosomal protein S15, mitochondrial OS=Mus musculus GN=Mrps15 PE=1 SV=2	RT15_MOUSE	29 kDa	0.05	Control low, Diamide high	4	2	1	3	4	4	4	6
Lysine--tRNA ligase OS=Mus musculus GN=Kars PE=1 SV=1	SYK_MOUSE	68 kDa	0.017	Control low, Diamide high	0.1	3	0.1	2	3	4	4	5
Cluster of Oxysterol-binding protein 1 OS=Mus musculus GN=Osbp PE=1 SV=3 (OSBP1_MOUSE)	OSBP1_MOUSE	89 kDa	< 0.00010	Control low, Diamide high	0.1	0.1	0.1	0.1	12	11	13	9
Oxysterol-binding protein 1 OS=Mus musculus GN=Osbp PE=1 SV=3	OSBP1_MOUSE	89 kDa	< 0.00010	Control low, Diamide high	0.1	0.1	0.1	0.1	12	11	13	9
Obg-like ATPase 1 OS=Mus musculus GN=Ola1 PE=1 SV=1	OLA1_MOUSE	45 kDa	0.0014	Control low, Diamide high	0.1	0.1	0.1	0.1	12	13	5	10
Eukaryotic translation initiation factor 4 gamma 2 OS=Mus musculus GN=Eif4g2 PE=1 SV=2	IF4G2_MOUSE	102 kDa	0.026	Control low, Diamide high	0.1	0.1	1	0.1	4	6	8	1
Prefoldin subunit 2 OS=Mus musculus GN=Pfdn2 PE=1 SV=2	PFD2_MOUSE	17 kDa	0.0017	Control low, Diamide high	0.1	0.1	0.1	0.1	5	8	7	12
Methylmalonyl-CoA mutase, mitochondrial OS=Mus musculus GN=Mut PE=1 SV=2	MUTA_MOUSE	83 kDa	< 0.00010	Control low, Diamide high	0.1	0.1	0.1	0.1	3	3	4	3
39S ribosomal protein L40, mitochondrial OS=Mus musculus GN=Mrpl40 PE=1 SV=2	RM40_MOUSE	24 kDa	0.022	Control low, Diamide high	1	0.1	2	0.1	2	4	3	6
Dynamin-1-like protein OS=Mus musculus GN=Dnm1l PE=1 SV=2	DNM1L_MOUSE	83 kDa	0.037	Control low, Diamide high	0.1	0.1	0.1	0.1	4	17	14	3
Ubiquitin carboxyl-terminal hydrolase 28 OS=Mus musculus GN=Usp28 PE=1 SV=1	UBP28_MOUSE	119 kDa	0.035	Control low, Diamide high	0.1	0.1	0.1	0.1	0.1	5	8	9
Elongation factor 1-beta OS=Mus musculus GN=Eef1b PE=1 SV=5	EF1B_MOUSE	25 kDa	0.042	Control low, Diamide high	0.1	0.1	4	0.1	3	5	6	3
40S ribosomal protein S12 OS=Mus musculus GN=Rps12 PE=1 SV=2	RS12_MOUSE	15 kDa	0.0019	Control low, Diamide high	0.1	0.1	0.1	0.1	3	5	2	4
COMM domain-containing protein 3 OS=Mus musculus GN=Commd3 PE=1 SV=1	COMD3_MOUSE	22 kDa	0.036	Control low, Diamide high	0.1	0.1	4	0.1	3	4	5	8
Protein LBH OS=Mus musculus GN=Lbh PE=1 SV=1	LBH_MOUSE	12 kDa	0.035	Control low, Diamide high	0.1	0.1	0.1	0.1	0.1	5	5	8
SNARE-associated protein Snapin OS=Mus musculus GN=Snapin PE=1 SV=1	SNAPN_MOUSE	15 kDa	0.00049	Control low, Diamide high	0.1	0.1	0.1	0.1	3	6	4	5
Growth arrest and DNA damage-inducible proteins-interacting protein 1 OS=Mus musculus GN=Gadd45gip1 PE=1 SV=1	G45IP_MOUSE	26 kDa	0.043	Control low, Diamide high	0.1	0.1	2	3	4	3	3	3
Serine/threonine-protein phosphatase 6 regulatory subunit 2 OS=Mus musculus GN=Ppp6r2 PE=1 SV=1	PP6R2_MOUSE	100 kDa	0.028	Control low, Diamide high	0.1	0.1	0.1	0.1	3	4	12	5
A-kinase anchor protein 2 OS=Mus musculus GN=Akap2 PE=1 SV=3	AKAP2_MOUSE	99 kDa	0.014	Control low, Diamide high	0.1	0.1	0.1	0.1	3	4	7	11
Transcription factor BTF3 homolog 4 OS=Mus musculus GN=Btf3l4 PE=1 SV=1	BT3L4_MOUSE	17 kDa	0.034	Control low, Diamide high	0.1	0.1	0.1	0.1	6	0.1	7	4
Ribosomal protein S6 kinase beta-2 OS=Mus musculus GN=Rps6kb2 PE=1 SV=1	KS6B2_MOUSE	54 kDa	0.047	Control low, Diamide high	1	0.1	0.1	0.1	5	3	5	0.1
Myocardial zonula adherens protein OS=Mus musculus GN=Myzap PE=1 SV=1	MYZAP_MOUSE	54 kDa	0.00027	Control low, Diamide high	0.1	0.1	0.1	0.1	5	4	3	3
39S ribosomal protein L47, mitochondrial OS=Mus musculus GN=Mrpl47 PE=1 SV=2	RM47_MOUSE	30 kDa	0.0012	Control low, Diamide high	0.1	0.1	1	0.1	3	2	3	4
Eukaryotic translation initiation factor 3 subunit K OS=Mus musculus GN=Eif3k PE=1 SV=1	EIF3K_MOUSE	25 kDa	0.033	Control low, Diamide high	0.1	0.1	4	0.1	5	3	4	4
Cluster of cAMP-dependent protein kinase type II-alpha regulatory subunit OS=Mus musculus GN=Prkar2a PE=1 SV=2 (KAP2_MOUSE)	KAP2_MOUSE	45 kDa	0.0023	Control low, Diamide high	0.1	0.1	0.1	0.1	2	5	6	5
cAMP-dependent protein kinase type II-alpha regulatory subunit OS=Mus musculus GN=Prkar2a PE=1 SV=2	KAP2_MOUSE	45 kDa	0.0023	Control low, Diamide high	0.1	0.1	0.1	0.1	2	5	6	5
39S ribosomal protein L48, mitochondrial OS=Mus musculus GN=Mrpl48 PE=1 SV=1	RM48_MOUSE	24 kDa	0.037	Control low, Diamide high	0.1	3	2	0.1	3	3	4	6
Cluster of Protein phosphatase 1 regulatory subunit 12B OS=Mus musculus GN=Ppp1r12b PE=1 SV=2 (MYPT2_MOUSE)	MYPT2_MOUSE	109 kDa	0.035	Control low, Diamide high	0.1	0.1	0.1	0.1	5	7	0.1	4
Protein phosphatase 1 regulatory subunit 12B OS=Mus musculus GN=Ppp1r12b PE=1 SV=2	MYPT2_MOUSE	109 kDa	0.035	Control low, Diamide high	0.1	0.1	0.1	0.1	5	7	0.1	4
Multifunctional protein ADE2 OS=Mus musculus GN=Paics PE=1 SV=4	PUR6_MOUSE	47 kDa	0.0027	Control low, Diamide high	0.1	0.1	0.1	0.1	4	8	4	4
E3 ubiquitin-protein ligase UBR3 OS=Mus musculus GN=Ubr3 PE=1 SV=3	UBR3_MOUSE	213 kDa	0.034	Control low, Diamide high	0.1	0.1	0.1	0.1	0.1	4	6	7
Delta-sarcoglycan OS=Mus musculus GN=Sgcd PE=1 SV=1	SGCD_MOUSE	32 kDa	< 0.00010	Control low, Diamide high	0.1	0.1	0.1	0.1	5	4	4	5
Rho-related GTP-binding protein RhoG OS=Mus musculus GN=Rhog PE=1 SV=1	RHOG_MOUSE	21 kDa	0.0094	Control low, Diamide high	0.1	0.1	0.1	2	2	4	5	6
Leukocyte elastase inhibitor A OS=Mus musculus GN=Serpinb1a PE=1 SV=1	ILEUA_MOUSE	43 kDa	0.012	Control low, Diamide high	0.1	0.1	0.1	0.1	5	9	5	2
Calcium/calmodulin-dependent protein kinase type 1 OS=Mus musculus GN=Camk1 PE=1 SV=1	KCC1A_MOUSE	42 kDa	0.0055	Control low, Diamide high	0.1	0.1	0.1	0.1	7	4	5	2
Proteasome subunit beta type-5 OS=Mus musculus GN=Psmb5 PE=1 SV=3	PSB5_MOUSE	29 kDa	0.034	Control low, Diamide high	0.1	0.1	0.1	0.1	0.1	3	5	5
Rab GTPase-binding effector protein 1 OS=Mus musculus GN=Rabep1 PE=1 SV=2	RABE1_MOUSE	100 kDa	0.041	Control low, Diamide high	0.1	0.1	0.1	0.1	0.1	4	4	7
Serine/threonine-protein kinase N1 OS=Mus musculus GN=Pkn1 PE=1 SV=3	PKN1_MOUSE	104 kDa	< 0.00010	Control low, Diamide high	0.1	0.1	0.1	0.1	3	4	4	5
Eukaryotic translation elongation factor 1 epsilon-1 OS=Mus musculus GN=Eef1e1 PE=1 SV=1	MCA3_MOUSE	20 kDa	0.0063	Control low, Diamide high	0.1	0.1	0.1	0.1	4	1	4	3
Perilipin-5 OS=Mus musculus GN=Plin5 PE=1 SV=1	PLIN5_MOUSE	50 kDa	0.047	Control low, Diamide high	0.1	0.1	0.1	0.1	5	3	7	0.1
Reticulon-3 OS=Mus musculus GN=Rtn3 PE=1 SV=2	RTN3_MOUSE	104 kDa	0.03	Control low, Diamide high	0.1	0.1	0.1	0.1	7	5	0.1	5
Striatin-3 OS=Mus musculus GN=Strn3 PE=1 SV=1	STRN3_MOUSE	87 kDa	0.00013	Control low, Diamide high	0.1	0.1	0.1	0.1	3	5	4	5
Cluster of Eukaryotic translation initiation factor 1A, X-chromosomal OS=Mus musculus GN=Eif1ax PE=2 SV=3 (IF1AX_MOUSE)	IF1AX_MOUSE	16 kDa	0.038	Control low, Diamide high	0.1	0.1	0.1	0.1	5	3	0.1	3
Eukaryotic translation initiation factor 1A, X-chromosomal OS=Mus musculus GN=Eif1ax PE=2 SV=3	IF1AX_MOUSE	16 kDa	0.038	Control low, Diamide high	0.1	0.1	0.1	0.1	5	3	0.1	3
Calpain-7 OS=Mus musculus GN=Capn7 PE=2 SV=1	CAN7_MOUSE	93 kDa	0.00058	Control low, Diamide high	0.1	0.1	0.1	0.1	6	4	4	3
Enoyl-CoA hydratase domain-containing protein 2, mitochondrial OS=Mus musculus GN=Echdc2 PE=1 SV=2	ECHD2_MOUSE	32 kDa	0.042	Control low, Diamide high	0.1	0.1	0.1	0.1	3	4	6	0.1
Cluster of 6-phosphofructo-2-kinase/fructose-2,6-bisphosphatase 2 OS=Mus musculus GN=Pfkfb2 PE=1 SV=2 (F262_MOUSE)	F262_MOUSE	60 kDa	0.034	Control low, Diamide high	0.1	0.1	0.1	0.1	5	5	0.1	3
6-phosphofructo-2-kinase/fructose-2,6-bisphosphatase 2 OS=Mus musculus GN=Pfkfb2 PE=1 SV=2	F262_MOUSE	60 kDa	0.034	Control low, Diamide high	0.1	0.1	0.1	0.1	5	5	0.1	3
Ribonucleoside-diphosphate reductase large subunit OS=Mus musculus GN=Rrm1 PE=1 SV=2	RIR1_MOUSE	90 kDa	0.039	Control low, Diamide high	0.1	0.1	0.1	0.1	5	6	3	0.1
Tumor susceptibility gene 101 protein OS=Mus musculus GN=Tsg101 PE=1 SV=2	TS101_MOUSE	44 kDa	0.00081	Control low, Diamide high	0.1	0.1	0.1	0.1	3	6	6	4
Synapse-associated protein 1 OS=Mus musculus GN=Syap1 PE=1 SV=1	SYAP1_MOUSE	41 kDa	0.0005	Control low, Diamide high	0.1	0.1	0.1	0.1	4	2	4	4
Selenoprotein T OS=Mus musculus GN=Selt PE=1 SV=2	SELT_MOUSE	22 kDa	0.041	Control low, Diamide high	0.1	0.1	0.1	0.1	0.1	4	2	4
Anion exchange protein 3 OS=Mus musculus GN=Slc4a3 PE=1 SV=2	B3A3_MOUSE	135 kDa	0.0052	Control low, Diamide high	0.1	0.1	0.1	0.1	2	3	6	4
AP-3 complex subunit sigma-2 OS=Mus musculus GN=Ap3s2 PE=1 SV=1	AP3S2_MOUSE	22 kDa	0.045	Control low, Diamide high	0.1	0.1	1	0.1	0.1	3	4	3
Tubulin-specific chaperone E OS=Mus musculus GN=Tbce PE=1 SV=1	TBCE_MOUSE	59 kDa	< 0.00010	Control low, Diamide high	0.1	0.1	0.1	0.1	4	4	4	3
Fat storage-inducing transmembrane protein 2 OS=Mus musculus GN=Fitm2 PE=1 SV=1	FITM2_MOUSE	30 kDa	0.042	Control low, Diamide high	0.1	0.1	0.1	0.1	2	0.1	2	1
Catenin delta-1 OS=Mus musculus GN=Ctnnd1 PE=1 SV=2	CTND1_MOUSE	105 kDa	0.033	Control low, Diamide high	0.1	0.1	0.1	0.1	2	0.1	3	2
Eukaryotic translation initiation factor 3 subunit H OS=Mus musculus GN=Eif3h PE=1 SV=1	EIF3H_MOUSE	40 kDa	0.00039	Control low, Diamide high	0.1	0.1	0.1	0.1	2	4	3	3
Aminoacyl tRNA synthase complex-interacting multifunctional protein 2 OS=Mus musculus GN=Aimp2 PE=1 SV=2	AIMP2_MOUSE	35 kDa	0.031	Control low, Diamide high	0.1	0.1	0.1	0.1	2	0.1	3	3
COP9 signalosome complex subunit 3 OS=Mus musculus GN=Cops3 PE=1 SV=3	CSN3_MOUSE	48 kDa	0.041	Control low, Diamide high	0.1	0.1	0.1	0.1	2	4	4	0.1
WD repeat domain phosphoinositide-interacting protein 1 OS=Mus musculus GN=Wipi1 PE=1 SV=1	WIPI1_MOUSE	49 kDa	0.028	Control low, Diamide high	0.1	0.1	0.1	0.1	3	4	3	0.1
Septin-2 OS=Mus musculus GN=Sept2 PE=1 SV=2	SEPT2_MOUSE	42 kDa	0.033	Control low, Diamide high	0.1	0.1	0.1	0.1	3	2	2	0.1
Serine/threonine-protein phosphatase 6 regulatory subunit 1 OS=Mus musculus GN=Ppp6r1 PE=1 SV=1	PP6R1_MOUSE	95 kDa	0.038	Control low, Diamide high	0.1	0.1	0.1	0.1	3	0.1	3	5
Transmembrane protein 65 OS=Mus musculus GN=Tmem65 PE=1 SV=1	TMM65_MOUSE	25 kDa	0.024	Control low, Diamide high	0.1	0.1	0.1	0.1	2	2	2	0.1
