# Supplementary material for: On the utility of immobilized phenylarsine oxide in the study of redox sensitive cardiac proteins
Source: Sci Rep. 2025 May 3;15:15554. doi: 10.1038/s41598-025-00665-4 (PMC12049532; doi:10.1038/s41598-025-00665-4)
Supplement: Supplementary file 4 — Supplementary Material 4 [file 41598_2025_665_MOESM4_ESM.xlsx]

## Sheet: Sheet1
Identified Proteins	Accession Number	Molecular Weight	T-Test (p-value): (p < 0.05)	Quantitative Profile	C1	C2	C3	C4	C5	D1	D2	D3	D4	D5	H1	H2	H3	H4	H5
Cluster of Glycogen phosphorylase, brain form OS=Mus musculus GN=Pygb PE=1 SV=3 (PYGB_MOUSE)	PYGB_MOUSE [3]	97 kDa	0.014	Control high, Diamide low	321	416	445	422	701	50	267	310	40	281	184	273	183	264	266
Glycogen phosphorylase, brain form OS=Mus musculus GN=Pygb PE=1 SV=3	PYGB_MOUSE	97 kDa	0.0092	Control high, Diamide low	227	303	325	319	499	47	191	206	38	192	126	186	119	192	204
Glycogen phosphorylase, muscle form OS=Mus musculus GN=Pygm PE=1 SV=3	PYGM_MOUSE	97 kDa	0.024	Control high, Diamide low	148	193	192	184	318	27	128	153	20	140	105	142	100	127	117
Glycogen phosphorylase, liver form OS=Mus musculus GN=Pygl PE=1 SV=4	PYGL_MOUSE	97 kDa	0.34	[]	0.1	0.1	57	0.1	77	0.1	0.1	40	0.1	0.1	0.1	48	0.1	0.1	0.1
Cluster of Myosin-9 OS=Mus musculus GN=Myh9 PE=1 SV=4 (MYH9_MOUSE)	MYH9_MOUSE [4]	226 kDa	0.035	Control high, Diamide low	290	382	426	457	138	201	122	109	280	152	90	184	74	347	201
Myosin-9 OS=Mus musculus GN=Myh9 PE=1 SV=4	MYH9_MOUSE	226 kDa	0.015	Control high, Diamide low	231	302	267	331	111	113	72	67	201	89	68	135	58	195	136
Myosin-10 OS=Mus musculus GN=Myh10 PE=1 SV=2	MYH10_MOUSE	229 kDa	0.044	Control high, Diamide low	0.1	82	81	110	0.1	0.1	0.1	0.1	0.1	0.1	0.1	0.1	0.1	83	54
Myosin-11 OS=Mus musculus GN=Myh11 PE=1 SV=1	MYH11_MOUSE	227 kDa	0.18	[]	102	138	217	194	62	119	78	68	130	88	45	86	38	209	104
Myosin-14 OS=Mus musculus GN=Myh14 PE=1 SV=1	MYH14_MOUSE	229 kDa	0.35	[]	0.1	42	0.1	0.1	0.1	0.1	0.1	0.1	0.1	0.1	0.1	0.1	0.1	0.1	0.1
Cluster of Tropomyosin alpha-1 chain OS=Mus musculus GN=Tpm1 PE=1 SV=1 (TPM1_MOUSE)	TPM1_MOUSE [3]	33 kDa	0.045	Control high, Diamide low	339	220	158	244	179	193	92	168	116	140	117	183	73	152	197
Tropomyosin alpha-1 chain OS=Mus musculus GN=Tpm1 PE=1 SV=1	TPM1_MOUSE	33 kDa	0.047	Control high, Diamide low	316	207	145	232	167	181	85	157	111	132	110	179	67	146	190
Tropomyosin alpha-3 chain OS=Mus musculus GN=Tpm3 PE=1 SV=3	TPM3_MOUSE	33 kDa	0.023	Control high, Diamide low	151	101	75	118	90	90	41	66	57	67	55	80	33	63	83
Tropomyosin beta chain OS=Mus musculus GN=Tpm2 PE=1 SV=1	TPM2_MOUSE	33 kDa	0.21	[]	106	74	50	0.1	0.1	63	0.1	0.1	0.1	0.1	0.1	0.1	0.1	51	0.1
Cluster of Heat shock cognate 71 kDa protein OS=Mus musculus GN=Hspa8 PE=1 SV=1 (HSP7C_MOUSE)	HSP7C_MOUSE [4]	71 kDa	0.0063	Control high, Diamide low	152	168	146	132	170	120	101	111	77	136	90	119	84	113	133
Heat shock cognate 71 kDa protein OS=Mus musculus GN=Hspa8 PE=1 SV=1	HSP7C_MOUSE	71 kDa	0.0097	Control high, Diamide low	152	163	142	126	166	120	101	107	76	136	90	119	82	113	133
Heat shock 70 kDa protein 1-like OS=Mus musculus GN=Hspa1l PE=1 SV=4	HS71L_MOUSE	71 kDa	0.35	[]	0.1	0.1	24	26	41	0.1	0.1	25	18	0.1	0.1	0.1	21	0.1	0.1
Heat shock 70 kDa protein 1B OS=Mus musculus GN=Hspa1b PE=1 SV=3	HS71B_MOUSE	70 kDa	0.14	[]	0.1	23	0.1	19	0.1	0.1	0.1	0.1	0.1	0.1	0.1	0.1	0.1	0.1	0.1
Heat shock-related 70 kDa protein 2 OS=Mus musculus GN=Hspa2 PE=1 SV=2	HSP72_MOUSE	70 kDa	0.35	[]	0.1	66	0.1	0.1	0.1	0.1	0.1	0.1	0.1	0.1	0.1	0.1	0.1	0.1	0.1
Polyubiquitin-C OS=Mus musculus GN=Ubc PE=1 SV=2	UBC_MOUSE	83 kDa	0.0057	Control high, Diamide low	64	72	60	60	64	48	58	51	44	56	64	72	59	63	63
Cluster of Poly(rC)-binding protein 1 OS=Mus musculus GN=Pcbp1 PE=1 SV=1 (PCBP1_MOUSE)	PCBP1_MOUSE [2]	37 kDa	0.037	Control high, Diamide low	124	74	101	82	143	49	76	85	29	77	75	69	64	65	87
Poly(rC)-binding protein 1 OS=Mus musculus GN=Pcbp1 PE=1 SV=1	PCBP1_MOUSE	37 kDa	0.021	Control high, Diamide low	94	59	80	66	107	38	56	63	22	59	51	50	48	47	63
Poly(rC)-binding protein 2 OS=Mus musculus GN=Pcbp2 PE=1 SV=1	PCBP2_MOUSE	38 kDa	0.13	[]	67	34	53	37	73	25	47	51	14	39	48	39	38	38	49
Cluster of Myosin light chain kinase 3 OS=Mus musculus GN=Mylk3 PE=1 SV=1 (MYLK3_MOUSE)	MYLK3_MOUSE	86 kDa	0.033	Control high, Diamide low	83	102	118	111	170	27	81	89	27	92	52	76	49	74	74
Myosin light chain kinase 3 OS=Mus musculus GN=Mylk3 PE=1 SV=1	MYLK3_MOUSE	86 kDa	0.033	Control high, Diamide low	83	102	118	111	170	27	81	89	27	92	52	76	49	74	74
Annexin A2 OS=Mus musculus GN=Anxa2 PE=1 SV=2	ANXA2_MOUSE	39 kDa	0.013	Control high, Diamide low	116	98	121	84	83	57	50	92	30	68	78	54	55	41	83
BAG family molecular chaperone regulator 3 OS=Mus musculus GN=Bag3 PE=1 SV=2	BAG3_MOUSE	62 kDa	0.029	Control high, Diamide low	54	63	75	51	85	40	42	59	34	50	24	57	26	20	56
Protein phosphatase 1 regulatory subunit 3A OS=Mus musculus GN=Ppp1r3a PE=1 SV=2	PPR3A_MOUSE	121 kDa	0.0057	Control high, Diamide low	45	63	46	64	106	31	27	22	15	7	5	37	4	4	24
Spectrin alpha chain, non-erythrocytic 1 OS=Mus musculus GN=Sptan1 PE=1 SV=4	SPTN1_MOUSE	285 kDa	0.031	Control high, Diamide low	41	88	36	46	34	26	20	6	34	14	29	37	13	34	27
Cluster of Beta-taxilin OS=Mus musculus GN=Txlnb PE=1 SV=2 (TXLNB_MOUSE)	TXLNB_MOUSE	77 kDa	0.023	Control high, Diamide low	27	42	45	35	71	5	23	16	0.1	37	9	25	9	25	36
Beta-taxilin OS=Mus musculus GN=Txlnb PE=1 SV=2	TXLNB_MOUSE	77 kDa	0.023	Control high, Diamide low	27	42	45	35	71	5	23	16	0.1	37	9	25	9	25	36
Microtubule-associated protein 4 OS=Mus musculus GN=Map4 PE=1 SV=3	MAP4_MOUSE	117 kDa	0.041	Control high, Diamide low	18	25	32	43	101	8	8	7	9	6	0.1	10	0.1	0.1	20
Kinectin OS=Mus musculus GN=Ktn1 PE=1 SV=1	KTN1_MOUSE	153 kDa	0.048	Control high, Diamide low	14	14	25	29	34	12	10	16	9	18	29	14	18	21	12
Cluster of cAMP-dependent protein kinase type I-alpha regulatory subunit OS=Mus musculus GN=Prkar1a PE=1 SV=3 (KAP0_MOUSE)	KAP0_MOUSE	43 kDa	0.048	Control high, Diamide low	19	29	19	27	49	6	21	16	4	20	11	16	14	18	18
cAMP-dependent protein kinase type I-alpha regulatory subunit OS=Mus musculus GN=Prkar1a PE=1 SV=3	KAP0_MOUSE	43 kDa	0.048	Control high, Diamide low	19	29	19	27	49	6	21	16	4	20	11	16	14	18	18
Tyrosine-protein phosphatase non-receptor type 11 OS=Mus musculus GN=Ptpn11 PE=1 SV=2	PTN11_MOUSE	68 kDa	0.017	Control high, Diamide low	48	26	27	22	41	8	15	15	6	27	9	21	6	9	26
Isoleucine--tRNA ligase, cytoplasmic OS=Mus musculus GN=Iars PE=1 SV=2	SYIC_MOUSE	144 kDa	0.0086	Control high, Diamide low	14	20	16	15	20	5	11	12	7	14	11	21	8	15	13
Sarcolemmal membrane-associated protein OS=Mus musculus GN=Slmap PE=1 SV=2	SLMAP_MOUSE	97 kDa	0.0054	Control high, Diamide low	56	30	38	14	45	2	12	12	0.1	13	8	9	7	6	8
Cluster of 5'-AMP-activated protein kinase subunit gamma-1 OS=Mus musculus GN=Prkag1 PE=1 SV=2 (AAKG1_MOUSE)	AAKG1_MOUSE	38 kDa	0.0072	Control high, Diamide low	27	16	18	17	21	12	14	13	5	9	17	18	15	10	16
5'-AMP-activated protein kinase subunit gamma-1 OS=Mus musculus GN=Prkag1 PE=1 SV=2	AAKG1_MOUSE	38 kDa	0.0072	Control high, Diamide low	27	16	18	17	21	12	14	13	5	9	17	18	15	10	16
Cluster of Kinesin-1 heavy chain OS=Mus musculus GN=Kif5b PE=1 SV=3 (KINH_MOUSE)	KINH_MOUSE [2]	110 kDa	0.00091	Control high, Diamide low	12	21	19	16	18	6	8	7	0.1	9	15	12	10	15	16
Kinesin-1 heavy chain OS=Mus musculus GN=Kif5b PE=1 SV=3	KINH_MOUSE	110 kDa	0.00093	Control high, Diamide low	12	21	18	16	18	6	8	7	0.1	9	15	12	10	15	16
Kinesin heavy chain isoform 5C OS=Mus musculus GN=Kif5c PE=1 SV=3	KIF5C_MOUSE	109 kDa	0.35	[]	0.1	0.1	6	0.1	0.1	0.1	0.1	0.1	0.1	0.1	0.1	0.1	0.1	0.1	0.1
Ras suppressor protein 1 OS=Mus musculus GN=Rsu1 PE=1 SV=3	RSU1_MOUSE	32 kDa	0.033	Control high, Diamide low	15	11	14	26	14	9	8	10	8	11	11	9	6	13	15
Arginine--tRNA ligase, cytoplasmic OS=Mus musculus GN=Rars PE=1 SV=2	SYRC_MOUSE	76 kDa	0.021	Control high, Diamide low	15	15	10	16	25	4	9	12	5	10	14	10	10	13	13
Cluster of Glutathione S-transferase Mu 1 OS=Mus musculus GN=Gstm1 PE=1 SV=2 (GSTM1_MOUSE)	GSTM1_MOUSE	26 kDa	0.034	Control high, Diamide low	25	16	33	54	26	0.1	22	17	0.1	15	7	9	9	16	13
Glutathione S-transferase Mu 1 OS=Mus musculus GN=Gstm1 PE=1 SV=2	GSTM1_MOUSE	26 kDa	0.034	Control high, Diamide low	25	16	33	54	26	0.1	22	17	0.1	15	7	9	9	16	13
Calcium/calmodulin-dependent protein kinase type II subunit gamma OS=Mus musculus GN=Camk2g PE=1 SV=1	KCC2G_MOUSE	60 kDa	0.028	Control high, Diamide low	34	65	36	35	48	9	32	30	0.1	29	23	35	26	22	37
Glutathione S-transferase Mu 5 OS=Mus musculus GN=Gstm5 PE=1 SV=1	GSTM5_MOUSE	27 kDa	0.02	Control high, Diamide low	24	11	21	30	32	7	20	9	5	11	6	8	6	12	10
Cluster of Ras-related protein Rab-14 OS=Mus musculus GN=Rab14 PE=1 SV=3 (RAB14_MOUSE)	RAB14_MOUSE [2]	24 kDa	0.02	Control high, Diamide low	21	9	16	32	19	5	10	0.1	8	12	5	5	8	8	13
Ras-related protein Rab-12 OS=Mus musculus GN=Rab12 PE=1 SV=3	RAB12_MOUSE	27 kDa	0.015	Control high, Diamide low	14	9	11	29	14	0.1	7	0.1	0.1	8	0.1	0.1	0.1	0.1	5
Ras-related protein Rab-14 OS=Mus musculus GN=Rab14 PE=1 SV=3	RAB14_MOUSE	24 kDa	0.61	[]	9	0.1	9	9	7	5	7	0.1	8	8	5	5	8	8	12
Annexin A1 OS=Mus musculus GN=Anxa1 PE=1 SV=2	ANXA1_MOUSE	39 kDa	0.036	Control high, Diamide low	25	10	19	9	25	8	5	14	4	8	17	8	16	14	15
Sphingomyelin phosphodiesterase 2 OS=Mus musculus GN=Smpd2 PE=1 SV=1	NSMA_MOUSE	47 kDa	0.049	Control high, Diamide low	16	10	11	8	13	4	8	12	0.1	6	12	9	6	8	8
Vesicle-associated membrane protein-associated protein B OS=Mus musculus GN=Vapb PE=1 SV=3	VAPB_MOUSE	27 kDa	0.012	Control high, Diamide low	20	12	19	28	25	0.1	14	10	0.1	13	9	12	8	6	21
Hypoxanthine-guanine phosphoribosyltransferase OS=Mus musculus GN=Hprt1 PE=1 SV=3	HPRT_MOUSE	25 kDa	0.05	Control high, Diamide low	19	7	9	20	16	1	10	7	0.1	12	0.1	7	3	8	11
Perilipin-4 OS=Mus musculus GN=Plin4 PE=1 SV=2	PLIN4_MOUSE	139 kDa	0.0066	Control high, Diamide low	19	27	24	37	65	0.1	5	11	0.1	2	0.1	9	0.1	0.1	4
Mitochondrial carrier homolog 2 OS=Mus musculus GN=Mtch2 PE=1 SV=1	MTCH2_MOUSE	33 kDa	0.0048	Control high, Diamide low	14	12	27	19	21	8	7	11	7	3	12	4	7	4	3
Cluster of Cyclin-dependent-like kinase 5 OS=Mus musculus GN=Cdk5 PE=1 SV=1 (CDK5_MOUSE)	CDK5_MOUSE	33 kDa	0.0035	Control high, Diamide low	13	9	9	13	15	2	8	6	0.1	5	5	10	5	5	7
Cyclin-dependent-like kinase 5 OS=Mus musculus GN=Cdk5 PE=1 SV=1	CDK5_MOUSE	33 kDa	0.0035	Control high, Diamide low	13	9	9	13	15	2	8	6	0.1	5	5	10	5	5	7
Cluster of Fragile X mental retardation syndrome-related protein 1 OS=Mus musculus GN=Fxr1 PE=1 SV=2 (FXR1_MOUSE)	FXR1_MOUSE	76 kDa	0.017	Control high, Diamide low	7	11	14	7	15	0.1	5	8	0.1	6	5	4	5	10	6
Fragile X mental retardation syndrome-related protein 1 OS=Mus musculus GN=Fxr1 PE=1 SV=2	FXR1_MOUSE	76 kDa	0.017	Control high, Diamide low	7	11	14	7	15	0.1	5	8	0.1	6	5	4	5	10	6
F-actin-capping protein subunit beta OS=Mus musculus GN=Capzb PE=1 SV=3	CAPZB_MOUSE	31 kDa	0.0076	Control high, Diamide low	26	20	10	11	9	0.1	3	5	3	4	0.1	6	0.1	0.1	7
Gamma-glutamylcyclotransferase OS=Mus musculus GN=Ggct PE=1 SV=1	GGCT_MOUSE	21 kDa	0.015	Control high, Diamide low	13	10	8	9	21	0.1	6	7	0.1	5	0.1	8	3	3	6
Phosphoethanolamine/phosphocholine phosphatase OS=Mus musculus GN=Phospho1 PE=1 SV=1	PHOP1_MOUSE	30 kDa	0.019	Control high, Diamide low	11	11	10	16	9	5	8	9	0.1	6	6	9	9	9	9
Isoamyl acetate-hydrolyzing esterase 1 homolog OS=Mus musculus GN=Iah1 PE=1 SV=1	IAH1_MOUSE	28 kDa	0.049	Control high, Diamide low	8	9	9	15	15	6	9	8	5	8	5	7	5	8	9
Kelch-like protein 41 OS=Mus musculus GN=Klhl41 PE=1 SV=1	KLH41_MOUSE	68 kDa	0.015	Control high, Diamide low	8	8	12	11	14	4	7	8	0.1	6	7	10	2	8	10
5'-AMP-activated protein kinase catalytic subunit alpha-2 OS=Mus musculus GN=Prkaa2 PE=1 SV=3	AAPK2_MOUSE	62 kDa	0.038	Control high, Diamide low	6	4	12	12	22	0.1	1	5	0.1	7	0.1	3	2	8	7
TBC1 domain family member 4 OS=Mus musculus GN=Tbc1d4 PE=1 SV=2	TBCD4_MOUSE	147 kDa	0.026	Control high, Diamide low	7	8	8	13	34	0.1	0.1	0.1	0.1	0.1	0.1	2	0.1	1	2
Heterogeneous nuclear ribonucleoprotein M OS=Mus musculus GN=Hnrnpm PE=1 SV=3	HNRPM_MOUSE	78 kDa	0.014	Control high, Diamide low	15	22	5	4	12	0.1	2	3	0.1	0.1	2	4	2	0.1	4
Dystrophin OS=Mus musculus GN=Dmd PE=1 SV=3	DMD_MOUSE	426 kDa	0.034	Control high, Diamide low	0.1	6	4	8	15	0.1	0.1	0.1	0.1	1	0.1	4	0.1	0.1	0.1
Leucine-rich repeat-containing protein 47 OS=Mus musculus GN=Lrrc47 PE=1 SV=1	LRC47_MOUSE	64 kDa	0.02	Control high, Diamide low	13	5	9	6	14	0.1	4	5	0.1	6	3	5	3	0.1	7
GMP synthase [glutamine-hydrolyzing] OS=Mus musculus GN=Gmps PE=1 SV=2	GUAA_MOUSE	77 kDa	0.034	Control high, Diamide low	6	11	7	6	9	2	4	4	0.1	8	2	6	4	2	7
Protein prune homolog OS=Mus musculus GN=Prune PE=1 SV=1	PRUNE_MOUSE	50 kDa	0.0094	Control high, Diamide low	6	10	5	12	16	3	3	3	0.1	4	3	3	3	4	8
Beta-parvin OS=Mus musculus GN=Parvb PE=1 SV=1	PARVB_MOUSE	42 kDa	0.006	Control high, Diamide low	9	13	8	11	8	1	6	7	2	5	5	5	3	4	8
Histone-arginine methyltransferase CARM1 OS=Mus musculus GN=Carm1 PE=1 SV=2	CARM1_MOUSE	66 kDa	0.011	Control high, Diamide low	8	10	6	8	8	0.1	5	3	0.1	7	0.1	5	2	5	7
Gephyrin OS=Mus musculus GN=Gphn PE=1 SV=2	GEPH_MOUSE	83 kDa	< 0.00010	Control high, Diamide low	12	12	12	10	11	0.1	3	3	0.1	5	0.1	4	0.1	0.1	6
Pyrroline-5-carboxylate reductase 3 OS=Mus musculus GN=Pycrl PE=1 SV=2	P5CR3_MOUSE	29 kDa	0.046	Control high, Diamide low	11	8	5	7	6	4	7	3	3	5	3	9	4	4	11
Sorbin and SH3 domain-containing protein 2 OS=Mus musculus GN=Sorbs2 PE=1 SV=2	SRBS2_MOUSE	132 kDa	0.034	Control high, Diamide low	4	10	3	10	18	0.1	0.1	3	0.1	5	0.1	0.1	0.1	0.1	2
Collagen alpha-2(VI) chain OS=Mus musculus GN=Col6a2 PE=1 SV=3	CO6A2_MOUSE	110 kDa	0.017	Control high, Diamide low	6	5	6	14	2	2	0.1	0.1	0.1	0.1	2	6	0.1	8	2
Importin subunit alpha-5 OS=Mus musculus GN=Kpna1 PE=1 SV=2	IMA5_MOUSE	60 kDa	0.027	Control high, Diamide low	10	8	5	8	9	0.1	0.1	7	1	7	2	8	3	5	4
Cluster of Serine/threonine-protein phosphatase PP1-beta catalytic subunit OS=Mus musculus GN=Ppp1cb PE=1 SV=3 (PP1B_MOUSE)	PP1B_MOUSE [2]	37 kDa	0.043	Control high, Diamide low	12	7	3	9	12	0.1	1	4	0.1	9	1	4	0.1	2	8
Serine/threonine-protein phosphatase PP1-beta catalytic subunit OS=Mus musculus GN=Ppp1cb PE=1 SV=3	PP1B_MOUSE	37 kDa	0.058	[]	8	7	3	9	11	0.1	1	4	0.1	9	1	4	0.1	2	8
Serine/threonine-protein phosphatase PP1-alpha catalytic subunit OS=Mus musculus GN=Ppp1ca PE=1 SV=1	PP1A_MOUSE	38 kDa	0.14	[]	9	0.1	0.1	0.1	11	0.1	0.1	0.1	0.1	0.1	0.1	0.1	0.1	0.1	0.1
Voltage-dependent anion-selective channel protein 3 OS=Mus musculus GN=Vdac3 PE=1 SV=1	VDAC3_MOUSE	31 kDa	0.028	Control high, Diamide low	13	15	24	16	10	14	7	7	7	0.1	0.1	0.1	0.1	0.1	7
Glutamine synthetase OS=Mus musculus GN=Glul PE=1 SV=6	GLNA_MOUSE	42 kDa	0.038	Control high, Diamide low	9	4	6	1	8	0.1	0.1	3	0.1	4	6	4	0.1	3	9
Prelamin-A/C OS=Mus musculus GN=Lmna PE=1 SV=2	LMNA_MOUSE	74 kDa	0.028	Control high, Diamide low	17	11	8	9	4	2	6	4	4	3	0.1	3	0.1	0.1	4
A-kinase anchor protein 1, mitochondrial OS=Mus musculus GN=Akap1 PE=1 SV=4	AKAP1_MOUSE	92 kDa	0.029	Control high, Diamide low	3	8	9	10	28	0.1	0.1	0.1	0.1	1	0.1	4	0.1	0.1	4
Serine/threonine-protein kinase TNNI3K OS=Mus musculus GN=Tnni3k PE=2 SV=4	TNI3K_MOUSE	93 kDa	0.0053	Control high, Diamide low	4	3	3	4	5	0.1	3	2	0.1	1	3	3	0.1	3	2
DCN1-like protein 2 OS=Mus musculus GN=Dcun1d2 PE=1 SV=3	DCNL2_MOUSE	30 kDa	0.019	Control high, Diamide low	7	6	7	6	9	4	3	6	0.1	5	4	8	5	3	8
Glutaredoxin-3 OS=Mus musculus GN=Glrx3 PE=1 SV=1	GLRX3_MOUSE	38 kDa	0.02	Control high, Diamide low	9	5	6	3	3	4	0.1	2	0.1	0.1	12	2	6	4	0.1
General vesicular transport factor p115 OS=Mus musculus GN=Uso1 PE=1 SV=2	USO1_MOUSE	107 kDa	0.032	Control high, Diamide low	6	6	4	6	13	0.1	1	0.1	0.1	7	2	3	2	5	2
Rab-3A-interacting protein OS=Mus musculus GN=Rab3ip PE=1 SV=1	RAB3I_MOUSE	47 kDa	0.0082	Control high, Diamide low	4	7	4	0.1	5	0.1	0.1	0.1	0.1	0.1	0.1	0.1	0.1	0.1	4
Alpha-ketoglutarate-dependent dioxygenase alkB homolog 3 OS=Mus musculus GN=Alkbh3 PE=1 SV=1	ALKB3_MOUSE	33 kDa	0.0029	Control high, Diamide low	9	8	11	9	11	0.1	0.1	4	0.1	8	0.1	0.1	0.1	0.1	7
Heterogeneous nuclear ribonucleoprotein Q OS=Mus musculus GN=Syncrip PE=1 SV=2	HNRPQ_MOUSE	70 kDa	0.0055	Control high, Diamide low	7	6	5	6	7	0.1	5	0.1	0.1	4	7	6	4	4	2
cGMP-dependent protein kinase 1 OS=Mus musculus GN=Prkg1 PE=1 SV=1	KGP1_MOUSE	76 kDa	0.017	Control high, Diamide low	3	6	6	0.1	6	0.1	0.1	2	0.1	0.1	4	3	0.1	5	4
60S ribosomal protein L22 OS=Mus musculus GN=Rpl22 PE=1 SV=2	RL22_MOUSE	15 kDa	0.025	Control high, Diamide low	6	4	6	5	4	4	4	3	3	4	4	3	5	4	4
Deoxynucleoside triphosphate triphosphohydrolase SAMHD1 OS=Mus musculus GN=Samhd1 PE=1 SV=2	SAMH1_MOUSE	73 kDa	0.00068	Control high, Diamide low	6	6	6	4	11	0.1	0.1	0.1	0.1	1	0.1	4	0.1	0.1	0.1
Dihydroxyacetone phosphate acyltransferase OS=Mus musculus GN=Gnpat PE=1 SV=1	GNPAT_MOUSE	77 kDa	0.05	Control high, Diamide low	1	6	4	8	14	0.1	0.1	5	0.1	0.1	0.1	2	3	5	0.1
Cytoplasmic dynein 1 light intermediate chain 1 OS=Mus musculus GN=Dync1li1 PE=1 SV=1	DC1L1_MOUSE	57 kDa	0.044	Control high, Diamide low	4	5	4	2	4	3	0.1	0.1	4	0.1	6	5	0.1	2	5
TAR DNA-binding protein 43 OS=Mus musculus GN=Tardbp PE=1 SV=1	TADBP_MOUSE	45 kDa	0.024	Control high, Diamide low	6	4	3	6	5	4	0.1	4	0.1	1	2	2	4	0.1	3
Cluster of Calcium/calmodulin-dependent protein kinase type 1 OS=Mus musculus GN=Camk1 PE=1 SV=1 (KCC1A_MOUSE)	KCC1A_MOUSE	42 kDa	0.031	Control high, Diamide low	8	6	4	0.1	4	0.1	3	0.1	0.1	0.1	0.1	0.1	0.1	0.1	0.1
Calcium/calmodulin-dependent protein kinase type 1 OS=Mus musculus GN=Camk1 PE=1 SV=1	KCC1A_MOUSE	42 kDa	0.031	Control high, Diamide low	8	6	4	0.1	4	0.1	3	0.1	0.1	0.1	0.1	0.1	0.1	0.1	0.1
Glutathione reductase, mitochondrial OS=Mus musculus GN=Gsr PE=1 SV=3	GSHR_MOUSE	54 kDa	0.015	Control high, Diamide low	4	10	7	9	8	0.1	7	0.1	0.1	4	0.1	0.1	0.1	0.1	0.1
RNA-binding protein with multiple splicing OS=Mus musculus GN=Rbpms PE=1 SV=2	RBPMS_MOUSE	22 kDa	0.029	Control high, Diamide low	5	0.1	9	10	12	0.1	0.1	2	0.1	4	0.1	2	0.1	0.1	5
Glutamyl-tRNA(Gln) amidotransferase subunit C, mitochondrial OS=Mus musculus GN=Gatc PE=1 SV=1	GATC_MOUSE	17 kDa	0.011	Control high, Diamide low	5	5	2	8	6	0.1	3	0.1	0.1	3	0.1	5	0.1	0.1	6
STIP1 homology and U box-containing protein 1 OS=Mus musculus GN=Stub1 PE=1 SV=1	CHIP_MOUSE	35 kDa	0.011	Control high, Diamide low	6	5	6	6	6	0.1	3	6	0.1	0.1	0.1	0.1	4	0.1	0.1
ATP-binding cassette sub-family B member 8, mitochondrial OS=Mus musculus GN=Abcb8 PE=1 SV=1	ABCB8_MOUSE	78 kDa	0.018	Control high, Diamide low	7	5	8	10	2	0.1	0.1	5	0.1	2	5	0.1	2	0.1	0.1
Popeye domain-containing protein 2 OS=Mus musculus GN=Popdc2 PE=1 SV=1	POPD2_MOUSE	41 kDa	0.038	Control high, Diamide low	2	2	4	3	8	0.1	0.1	3	0.1	0.1	0.1	3	5	4	2
Trimethyllysine dioxygenase, mitochondrial OS=Mus musculus GN=Tmlhe PE=1 SV=2	TMLH_MOUSE	50 kDa	0.04	Control high, Diamide low	4	4	0.1	5	3	0.1	2	0.1	0.1	2	1	2	0.1	4	2
Coiled-coil-helix-coiled-coil-helix domain-containing protein 2 OS=Mus musculus GN=Chchd2 PE=2 SV=1	CHCH2_MOUSE	16 kDa	0.029	Control high, Diamide low	4	5	6	3	7	0.1	1	3	0.1	5	0.1	1	0.1	0.1	0.1
Heterogeneous nuclear ribonucleoprotein F OS=Mus musculus GN=Hnrnpf PE=1 SV=3	HNRPF_MOUSE	46 kDa	0.045	Control high, Diamide low	0.1	8	0.1	12	11	0.1	0.1	0.1	0.1	0.1	0.1	9	0.1	0.1	0.1
Nexilin OS=Mus musculus GN=Nexn PE=1 SV=3	NEXN_MOUSE	72 kDa	0.0093	Control high, Diamide low	10	12	7	6	0.1	0.1	0.1	0.1	0.1	0.1	0.1	1	0.1	0.1	4
Vesicle-associated membrane protein-associated protein A OS=Mus musculus GN=Vapa PE=1 SV=2	VAPA_MOUSE	28 kDa	0.0066	Control high, Diamide low	6	6	7	11	15	0.1	0.1	0.1	0.1	6	5	4	0.1	0.1	11
Protein kinase C and casein kinase II substrate protein 3 OS=Mus musculus GN=Pacsin3 PE=1 SV=1	PACN3_MOUSE	49 kDa	0.031	Control high, Diamide low	6	9	0.1	5	4	2	0.1	0.1	2	0.1	0.1	4	0.1	0.1	2
Serine/threonine-protein phosphatase 6 regulatory subunit 3 OS=Mus musculus GN=Ppp6r3 PE=1 SV=1	PP6R3_MOUSE	95 kDa	0.016	Control high, Diamide low	0.1	5	4	5	9	0.1	0.1	1	0.1	0.1	0.1	1	0.1	1	0.1
NAD-dependent protein lipoamidase sirtuin-4, mitochondrial OS=Mus musculus GN=Sirt4 PE=1 SV=3	SIR4_MOUSE	38 kDa	0.044	Control high, Diamide low	2	3	3	3	9	0.1	0.1	3	0.1	0.1	0.1	0.1	0.1	0.1	0.1
Aquaporin-1 OS=Mus musculus GN=Aqp1 PE=1 SV=3	AQP1_MOUSE	29 kDa	0.0012	Control high, Diamide low	11	7	6	4	4	0.1	0.1	0.1	0.1	0.1	0.1	0.1	0.1	0.1	0.1
Coiled-coil domain-containing protein 22 OS=Mus musculus GN=Ccdc22 PE=1 SV=1	CCD22_MOUSE	71 kDa	0.02	Control high, Diamide low	4	3	2	0.1	2	0.1	0.1	1	0.1	0.1	0.1	0.1	3	4	1
Mitochondrial fission regulator 1-like OS=Mus musculus GN=Mtfr1l PE=1 SV=1	MFR1L_MOUSE	32 kDa	0.0026	Control high, Diamide low	3	3	2	4	7	0.1	0.1	0.1	0.1	0.1	0.1	0.1	0.1	0.1	0.1
N-acetyl-D-glucosamine kinase OS=Mus musculus GN=Nagk PE=1 SV=3	NAGK_MOUSE	37 kDa	0.022	Control high, Diamide low	6	0.1	2	3	3	0.1	0.1	0.1	0.1	0.1	2	0.1	2	4	3
FAS-associated factor 1 OS=Mus musculus GN=Faf1 PE=1 SV=2	FAF1_MOUSE	74 kDa	0.011	Control high, Diamide low	3	3	5	0.1	4	0.1	0.1	1	0.1	0.1	0.1	2	0.1	1	1
Cluster of Catenin alpha-1 OS=Mus musculus GN=Ctnna1 PE=1 SV=1 (CTNA1_MOUSE)	CTNA1_MOUSE	100 kDa	0.029	Control high, Diamide low	3	1	2	1	0.1	0.1	0.1	0.1	0.1	0.1	0.1	0.1	2	2	1
Catenin alpha-1 OS=Mus musculus GN=Ctnna1 PE=1 SV=1	CTNA1_MOUSE	100 kDa	0.029	Control high, Diamide low	3	1	2	1	0.1	0.1	0.1	0.1	0.1	0.1	0.1	0.1	2	2	1
Fermitin family homolog 2 OS=Mus musculus GN=Fermt2 PE=1 SV=1	FERM2_MOUSE	78 kDa	0.02	Control high, Diamide low	2	2	3	0.1	5	0.1	0.1	0.1	0.1	0.1	0.1	0.1	0.1	0.1	0.1
KN motif and ankyrin repeat domain-containing protein 3 OS=Mus musculus GN=Kank3 PE=1 SV=1	KANK3_MOUSE	84 kDa	0.046	Control high, Diamide low	5	7	0.1	0.1	5	0.1	0.1	0.1	0.1	0.1	0.1	0.1	0.1	0.1	0.1
BTB/POZ domain-containing protein KCTD12 OS=Mus musculus GN=Kctd12 PE=1 SV=1	KCD12_MOUSE	36 kDa	0.042	Control high, Diamide low	5	0.1	0.1	4	4	0.1	0.1	0.1	0.1	0.1	0.1	0.1	0.1	0.1	0.1
Opioid growth factor receptor OS=Mus musculus GN=Ogfr PE=1 SV=1	OGFR_MOUSE	71 kDa	0.0083	Control high, Diamide low	5	6	4	0.1	3	0.1	0.1	0.1	0.1	0.1	0.1	0.1	0.1	0.1	0.1
28S ribosomal protein S15, mitochondrial OS=Mus musculus GN=Mrps15 PE=1 SV=2	RT15_MOUSE	29 kDa	0.047	Control high, Diamide low	3	0.1	0.1	2	3	0.1	0.1	0.1	0.1	0.1	0.1	0.1	0.1	0.1	0.1
Carbonic anhydrase-related protein OS=Mus musculus GN=Ca8 PE=1 SV=5	CAH8_MOUSE	33 kDa	0.044	Control high, Diamide low	4	4	2	0.1	3	0.1	0.1	2	0.1	1	0.1	0.1	0.1	0.1	0.1
AP-3 complex subunit sigma-2 OS=Mus musculus GN=Ap3s2 PE=1 SV=1	AP3S2_MOUSE	22 kDa	0.049	Control high, Diamide low	2	2	0.1	0.1	3	0.1	0.1	0.1	0.1	0.1	0.1	0.1	1	0.1	0.1
Heat shock 70 kDa protein 4L OS=Mus musculus GN=Hspa4l PE=1 SV=2	HS74L_MOUSE	94 kDa	0.026	Control high, Diamide low	3	7	2	0.1	4	0.1	0.1	0.1	0.1	0.1	0.1	0.1	0.1	0.1	0.1
Calponin-2 OS=Mus musculus GN=Cnn2 PE=1 SV=1	CNN2_MOUSE	33 kDa	0.00058	Control high, Diamide low	4	4	6	5	7	3	0.1	0.1	0.1	0.1	0.1	0.1	0.1	0.1	0.1
7-methylguanosine phosphate-specific 5'-nucleotidase OS=Mus musculus GN=Nt5c3b PE=1 SV=3	5NT3B_MOUSE	34 kDa	0.047	Control high, Diamide low	3	3	2	0.1	0.1	0.1	0.1	0.1	0.1	0.1	1	0.1	0.1	0.1	0.1
ELAV-like protein 1 OS=Mus musculus GN=Elavl1 PE=1 SV=2	ELAV1_MOUSE	36 kDa	0.024	Control high, Diamide low	3	0.1	4	2	1	0.1	0.1	0.1	0.1	0.1	0.1	0.1	0.1	0.1	0.1
Phosphatidylinositol 4-kinase type 2-alpha OS=Mus musculus GN=Pi4k2a PE=1 SV=1	P4K2A_MOUSE	54 kDa	0.04	Control high, Diamide low	0.1	3	0.1	3	3	0.1	0.1	0.1	0.1	0.1	0.1	0.1	0.1	0.1	0.1
Rab11 family-interacting protein 5 OS=Mus musculus GN=Rab11fip5 PE=1 SV=2	RFIP5_MOUSE	70 kDa	0.049	Control high, Diamide low	3	2	0.1	2	0.1	0.1	0.1	0.1	0.1	0.1	0.1	0.1	0.1	0.1	0.1
Threonine--tRNA ligase, mitochondrial OS=Mus musculus GN=Tars2 PE=1 SV=1	SYTM_MOUSE	82 kDa	0.049	Control high, Diamide low	0.1	3	2	0.1	2	0.1	0.1	0.1	0.1	0.1	0.1	0.1	0.1	0.1	0.1
